# Supplementary material for: Silencing of Profilin-1 suppresses cell adhesion and tumor growth via predicted alterations in integrin and Ca2+ signaling in T24M-based bladder cancer models
Source: Oncotarget. 2016 Sep 23;7(43):70750–68. doi: 10.18632/oncotarget.12218 (PMC5342587; doi:10.18632/oncotarget.12218)
Supplement: Supplementary file 2 [file oncotarget-07-70750-s002.xlsx]

## Sheet: Supp. Table 1- Spreadsheet 1
Supplementary Table 1- Spreadsheet 1: Clinical and demographical data for bladder cancer tissue specimens that were employed for Immunohistochemical analysis to investigate PFN1 expression at the tissue level.
Patient ID	Slide/ Image ID	Age	Sex	GRADE(WHO 2004)	GRADE(WH01973)	Stage	Presence of In situ carcinoma	ImageJ- Quantification Score¥
58242	58242	38	M	LOW	2	pTa	x	20.06
58106	58106	50	F	HIGH	3	pT2bN0Mx	v	30.9
59652	59652	54	M	LOW	2	pTa	x	18.41
58824	58824	55	M	HIGH	3	pT1	v	-8.54
58800	58800	60	M	LOW	1	pTa	x	80.3538
58962	58962	61	M	HIGH	3	pT2bN0	v	0.96
58326	58326 A	61	M	LOW	2	pTa	x	66.3272
58176	58176	62	F	LOW	2	pT1	x	2.5
64297	64297	63	M	HIGH	3	pT2bN0	x	9.76
60069	60069	64	M	HIGH	3	pT4Ν2Μχ	x	0.34
59797	59797	64	M	LOW	1	pTa	x	103.35
59452	59452	65	M	HIGH	3	pT1	x	32
58883	58883	65	M	HIGH	3	pT4aN0Mx	x	13.04
59060	59060	66	M	LOW	1	pTa	x	23.47
59759	59759	68	F	HIGH	3	pT1	v	62.63
60312	60312	70	M	HIGH	3	pT3aN2	v	7.11
58724	58724	73	M	HIGH	2	pT1	v	16.41
64332	64332	73	M	HIGH	3	pT3bN0	x	14.31
63524	63524	73	M	LOW	1	pTa	x	28.48
58612	58612	74	M	LOW	2	pTa	x	11.61
58611	58611	76	M	LOW	2	pT1	x	45.82
58374	58374	76	M	HIGH	3	pT1	x	62.67
59451	59451	80	M	LOW	1	pTa	x	21.21
58853	58853	81	M	LOW	2	pT1	x	2.29
¥ Quantification of the PFN1 tissue staining was performed using ImageJ software.

## Sheet: Supp. Table 1- Spreadsheet 2
Supplementary Table 1- Spreadsheet 2: Quantification of the PFN1 tissue staining was performed using ImageJ software.
A. Non muscle invasive stage pTa
ID:4351		ID:73799		ID:74149		ID:74466		ID:74502		ID:74506		ID:74642		ID:74678		ID:74723		ID:74917		ID:74966		ID:75048		ID:75050		ID:75122		ID:75385
IM1	72.752	IM1	144.259	IM1	127.924	IM1	98.8919	IM1	151.031	IM1	104.521	IM1	134.757	IM1	117.227	IM1	125.712	IM1	130.961	IM1	149.072	IM1	111.647	IM1	109.808	IM1	73.4932	IM1	129.401
IM2	74.6215	IM2	134.395	IM2	155.036	IM2	101.172	IM2	118.796	IM2	120.063	IM2	134.844	IM2	90.5158	IM2	107.238	IM2	149.683	IM2	148.943	IM2	124.511	IM2	114.05	IM2	71.5187	IM2	148.885
IM3	72.9608	IM3	139.741	IM3	131.435	IM3	164.316	IM3	109.161	IM3	92.4841	IM3				IM3	108.534			IM3	168.387	IM3	113.063	IM3	104.095	IM3	70.8217	IM3	145.413
						IM4	106.993													IM4	139.581	IM4	122.836
						IM5	101.645
MEAN	73.4448	MEAN	139.465	MEAN	138.131	MEAN	114.604	MEAN	126.329	MEAN	105.689	MEAN	134.8	MEAN	103.871	MEAN	113.828	MEAN	140.322	MEAN	151.496	MEAN	118.014	MEAN	109.318	MEAN	71.9445	MEAN	141.233
STDEV	1.0244	STDEV	4.93789	STDEV	14.7444	STDEV	27.9482	STDEV	21.9282	STDEV	13.8266	STDEV	0.061754	STDEV	18.8876	STDEV	10.312	STDEV	13.2387	STDEV	12.1061	STDEV	6.59573	STDEV	4.9958	STDEV	1.38571	STDEV	10.3928
B. Non muscle invasive stage pTa
ID:59797		ID:59652		ID:59451		ID:58800		ID:58326		ID:58242		ID:63524		ID:59060		ID:58612
IM1	92.727	IM1	11.2988	IM1	19.7097	IM1	63.918	IM1	57.3466	IM1	27.4158	IM1	43.7774	IM1	24.4739	IM1	15.2907
IM2	119.884	IM2	19.5928	IM2	22.6411	IM2	88.1275	IM2	89.0158	IM2	37.684	IM2	37.2662	IM2	29.3343	IM2	9.8188
IM3	105.031	IM3	24.3419	IM3	21.292	IM3	89.0158	IM3	52.6191	IM3	6.69608	IM3	18.6254	IM3	16.603	IM3	9.737
IM4	95.769	IM4		IM4				IM4		IM4	8.46175	IM4		IM4		IM4
IM5		IM5		IM5				IM5		IM5		IM5
MEAN	103.353	MEAN	18.4112	MEAN	21.2143	MEAN	80.3538	MEAN	66.3272	MEAN	20.0644	MEAN	33.223	MEAN	23.4704	MEAN	11.6155
STDEV	12.1998	STDEV	6.60137	STDEV	1.46721	STDEV	14.2407	STDEV	19.7906	STDEV	15.0314	STDEV	13.0543	STDEV	6.42469	STDEV	3.18306
C. Non muscle invasive stage pT1
ID:59759		ID:59452		ID:58824		ID:58853		ID:58611		ID:58724		ID:58374		ID:58176
IM1	43.461	IM1	57.6609	IM1	0.63125	IM1	-0.364667	IM1	39.1413	IM1	22.6154	IM1	49.5975	IM1	3.3124
IM2	85.7548	IM2	15.7292	IM2	4.285	IM2	-5.02914	IM2	53.9067	IM2	19.993	IM2	94.0473	IM2	-8.1129
IM3	58.6864	IM3	22.6177	IM3	-1.95283	IM3	0.3495	IM3	44.4118	IM3	11.18	IM3	44.3942	IM3	12.3057
				IM4		IM4	14.2184	IM4		IM4	11.886	IM4		IM4
MEAN	62.6341	MEAN	32.0026	MEAN	0.987806	MEAN	2.29352	MEAN	45.8199	MEAN	16.4186	MEAN	62.6797	MEAN	2.50172
STDEV	21.4214	STDEV	22.4861	STDEV	3.13416	STDEV	8.29999	STDEV	7.48275	STDEV	5.74931	STDEV	27.2895	STDEV	10.2334
D. Non muscle invasive stage pT2+
ID:58106		ID:60069		ID:58962	58962	ID:64332		ID:64297	64297	ID:58883		ID:60312
IM1	44.319	IM1	4.17033	IM1	2.779	IM1	11.8069	IM1	12.5927	IM1	13.048	IM1	3.6883
IM2	24.3654	IM2	3.2099	IM2	2.40967	IM2	14.2965	IM2	6.9375			IM2	8.8463
IM3	17.2631	IM3	-6.3613	IM3	-2.29633	IM3	16.838	IM3				IM3	8.822
IM4	37.6583	IM4		IM4		IM4		IM4
MEAN	30.9015	MEAN	0.339644	MEAN	0.964111	MEAN	14.3138	MEAN	9.76508	MEAN	13.048	MEAN	7.11887
STDEV	12.3073	STDEV	5.82302	STDEV	2.82966	STDEV	2.51559	STDEV	3.99881	STDEV		STDEV	2.97098

## Sheet: Supp. Table 1- Spreadsheet 3
Supplementary Table 1 - Spreadsheet 3: Quantification of the PLCb4 tissue staining was performed using ImageJ software.
A. Non muscle invasive stage pT1
ID:58176		ID:58724		ID:58824		ID:59452		ID:59759
Image 1	103.42	Image 1	30.8	Image 1	15.47	Image 1	51.13	Image 1	40.44
Image 2	96.44	Image 2	24.21	Image 2	14.93	Image 2	52.75	Image 2	56.45
Image 3	52.51	Image 3	39.88	Image 3	16.16	Image 3	55.27	Image 3	49.47
Image 4	43.58	Image 4	26.53	Image 4	21.39	Image 4	49.78	Image 4	41.66
Image 5	31.45	Image 5	29.3	Image 5	23.2	Image 5	52.76	Image 5	34.72
MEAN	65.48	MEAN	30.144	MEAN	18.23	MEAN	52.338	MEAN	44.548
STDEV	32.4185	STDEV	6.00428	STDEV	3.79075	STDEV	2.05834	STDEV	8.48071
B. Non muscle invasive stage pT2+
ID:58106		ID:58883		ID:58926		ID:60069		ID:64332
Image 1	57.76	Image 1	13.77	Image 1	46.83	Image 1	26.76	Image 1	7.55
Image 2	63.23	Image 2	12.93	Image 2	31.3	Image 2	27.35	Image 2	24.97
Image 3	57.84	Image 3	24.31			Image 3	21.16	Image 3	18.44
Image 4	41.44	Image 4	55.14			Image 4	23.43	Image 4	17.42
Image 5	31.65	Image 5	19.94			Image 5	23.15	Image 5	21.25
MEAN	50.384	MEAN	25.218	MEAN	39.065	MEAN	24.37	MEAN	17.926
STDEV	13.2851	STDEV	17.3642	STDEV	10.9814	STDEV	2.61097	STDEV	6.49709

## Sheet: Supp. Table 1- Spreadsheet 4
Supplementary Table 1 - Spreadsheet 4: Quantification of the WNT5B tissue staining was performed using ImageJ software.
A. Non muscle invasive stage pT1
ID:58176		ID:58724		ID:58824		ID:58853		ID:59452		ID:59759
Image 1	20.42	Image 1	28.25	Image 1	45.75	Image 1	57.01	Image 1	21.2	Image 1	44.88
Image 2	18.76	Image 2	36.35	Image 2	25.08	Image 2	50.25	Image 2	25.66	Image 2	43.38
Image 3	18.61	Image 3	18.22	Image 3	26.8	Image 3	58.77	Image 3	23.09	Image 3	44.36
Image 4	20.22	Image 4	14.3	Image 4	31.37	Image 4	47.06	Image 4	25.21	Image 4	50.5
Image 5	12.15	Image 5	11.97	Image 5	38.84	Image 5	57.93	Image 5	33.32	Image 5	60.72
MEAN	18.032	MEAN	21.818	MEAN	33.568	MEAN	54.204	MEAN	25.696	MEAN	48.768
STDEV	3.38939	STDEV	10.2347	STDEV	8.64405	STDEV	5.22676	STDEV	4.61974	STDEV	7.23581
B. Non muscle invasive stage pT2+
ID:58106		ID:58883		ID:58926		ID:60312		ID:64297		ID:64332
Image 1	8.06	Image 1	8.23	Image 1	26.15	Image 1	31.61	Image 1	6.44	Image 1	13.98
Image 2	9.87	Image 2	9.87	Image 2	15.35	Image 2	28.97	Image 2	12.54	Image 2	15.2
Image 3	3.78	Image 3	13.61	Image 3	17.38	Image 3	24.68	Image 3	9.36	Image 3	21.61
Image 4	7.62	Image 4	12.05	Image 4	19.36	Image 4	29.76	Image 4	10	Image 4	16.4
Image 5	7.28	Image 5	8.04	Image 5	21.81	Image 5	33.57	Image 5	9.84	Image 5	13.52
MEAN	7.322	MEAN	10.36	MEAN	20.01	MEAN	29.718	MEAN	9.636	MEAN	16.142
STDEV	2.21773	STDEV	2.42786	STDEV	4.18314	STDEV	3.33018	STDEV	2.17359	STDEV	3.25584

## Sheet: Supp. Table 1-Spreadheet 5
Supplementary Table 1- Spreadsheet 5: Quantification of the CREB1 tissue staining was performed using ImageJ software.
A. Non muscle invasive stage pT1
ID:58374		ID:58724		ID:58824		ID:58853		ID:59452		ID:59759
Image 1	97.51	Image 1	155.44	Image 1	126.76	Image 1	158.94	Image 1	93.56	Image 1	107.6
Image 2	128.41	Image 2	128.41	Image 2	131.28	Image 2	169.76	Image 2	89.55	Image 2	139.65
Image 3	127.32	Image 3	155.6	Image 3	141.07	Image 3	137.53	Image 3	105.04	Image 3	127.49
Image 4	123.51	Image 4	120.71	Image 4	143.42	Image 4	163.05	Image 4	131.78	Image 4	142.83
Image 5	129.88	Image 5	141.75	Image 5	145.48	Image 5	164.48	Image 5	117.86	Image 5	143.96
MEAN	121.326	MEAN	140.382	MEAN	137.602	MEAN	158.752	MEAN	107.558	MEAN	132.306
STDEV	13.5209	STDEV	15.7363	STDEV	8.14641	STDEV	12.4787	STDEV	17.46	STDEV	15.2814
B. Non muscle invasive stage pT2+
ID:58106		ID:58883		ID:60069		ID:60312		ID:64297		ID:64332
Image 1	105.34	Image 1	112.08	Image 1	118.26	Image 1	121.82	Image 1	149.57	Image 1	79.11
Image 2	95.35	Image 2	112.12	Image 2	110.66	Image 2	127.53	Image 2	118.02	Image 2	84.57
Image 3	94.81	Image 3	102.8	Image 3	122.53	Image 3	126.61	Image 3	102.28	Image 3	84.2
Image 4	84.86	Image 4	95.8	Image 4	138.14	Image 4	131.93	Image 4	122.65	Image 4	92.62
Image 5	84.72			Image 5	157.16	Image 5	136.07	Image 5	141.27	Image 5	86.9
MEAN	93.016	MEAN	105.7	MEAN	129.35	MEAN	128.792	MEAN	126.758	MEAN	85.48
STDEV	8.60074	STDEV	7.9234	STDEV	18.5032	STDEV	5.4263	STDEV	18.8639	STDEV	4.89998

## Sheet: Supp. Table 1- Spreadsheet 6
Supplementary Table 1 - Spreadsheet 6: Quantification of the ANGPT1 tissue staining was performed using ImageJ software.
A. Non muscle invasive stage pT1
ID:58374		ID:58724		ID:58824		ID:58853		ID:59452
Image 1	109.94	Image 1	152.72	Image 1	159.36	Image 1	119.9	Image 1	87.551
Image 2	103.4	Image 2	145.37	Image 2	140.36	Image 2	128.13	Image 2	98.06
Image 3	118.83	Image 3	153	Image 3	119.46	Image 3	142.5	Image 3	91.94
Image 4	144.92	Image 4	120.87	Image 4	135.86	Image 4	113.04	Image 4	105.54
Image 5	124.2	Image 5	128.99	Image 5	131.05	Image 5	118.7	Image 5	137.97
MEAN	120.258	MEAN	140.19	MEAN	137.218	MEAN	124.454	MEAN	104.212
STDEV	15.9409	STDEV	14.5485	STDEV	14.6234	STDEV	11.4379	STDEV	20.0462
B. Non muscle invasive stage pT2+
ID:58106		ID:58883		ID:60069		ID:60312		ID:64297		ID:64332
Image 1	106.48	Image 1	62.66	Image 1	90.07	Image 1	96.36	Image 1	123.83	Image 1	78.36
Image 2	93.1	Image 2	93.1	Image 2	87.26	Image 2	95.34			Image 2	81.29
Image 3	90.01	Image 3	72.64	Image 3	83.23	Image 3	120.32			Image 3	74.8
Image 4	95.63	Image 4	94.37	Image 4	91.57	Image 4	119.87			Image 4	72.59
Image 5	94.01	Image 5	99.5	Image 5	87.51	Image 5	139.92			Image 5	72.75
MEAN	95.846	MEAN	84.454	MEAN	87.928	MEAN	114.362	MEAN	123.83	MEAN	75.958
STDEV	6.28687	STDEV	15.9218	STDEV	3.18373	STDEV	18.7414	STDEV		STDEV	3.78072
