# Supplementary material for: Silencing of Profilin-1 suppresses cell adhesion and tumor growth via predicted alterations in integrin and Ca2+ signaling in T24M-based bladder cancer models
Source: Oncotarget. 2016 Sep 23;7(43):70750–68. doi: 10.18632/oncotarget.12218 (PMC5342587; doi:10.18632/oncotarget.12218)
Supplement: Supplementary file 3 [file oncotarget-07-70750-s003.xlsx]

## Sheet: Supp. Table 2- Spreadsheet 1
Supplementary Table 2 - Spreadsheet 1: List of the 654 protein encoding differentially expressed genes that were identified during the total RNA sequencing analysis. The most prominent differentially expressed genes were defined accounting for fold change magnitude of 1.5.
Gene Name	Swiss-prot ID	Fold change T24MshPFN1.vs.T24M	pvalue T24MshPFN1.vs.T24M	Fold Change T24MshPFN1.vs.T24MshSCR	pvalue T24MshPFN1.vs.T24MshSCR	Fold Change T24MshSCR.vs.T24M	pvalue T24MshSCR.vs.T24M
PLCB4	PLCB4_HUMAN	0.299862	3.3439e-09	0.192628	4.60748e-16	1.55669	0.0241
TENM2	TEN2_HUMAN	1.22034	0.500351	0.283876	7.96437e-06	4.29885	2.72038e-07
HOPX	HOP_HUMAN	0.688748	0.295543	0.382725	0.00683692	1.79959	0.0964051
KISS1	KISS1_HUMAN	0.594531	0.143411	0.444655	0.0223113	1.33706	0.409917
MYH16	MYH16_HUMAN	0.845059	0.636262	0.463307	0.0297408	1.82397	0.0884092
ERVMER34-1	MER34_HUMAN	1.47077	0.282335	0.467279	0.0345486	3.14752	0.00142425
WNT5B	WNT5B_HUMAN	0.916182	0.65273	0.469486	7.09445e-05	1.95146	0.000390676
ZNF90	ZNF90_HUMAN	0.815687	0.40711	0.470201	0.00183276	1.73476	0.0212639
SH3PXD2A	SPD2A_HUMAN	0.613286	0.0211655	0.487802	0.000668248	1.25724	0.267715
HAAO	3HAO_HUMAN	0.650682	0.224259	0.488255	0.0419588	1.33267	0.411325
TP53TG5	T53G5_HUMAN	0.491778	0.0463305	0.497838	0.050211	0.987828	0.972769
PALMD	PALMD_HUMAN	0.794052	0.453638	0.49823	0.0254509	1.59375	0.140113
CSPG5	CSPG5_HUMAN	1.2289	0.566898	0.500656	0.0537816	2.45459	0.0123513
SERPINE3	SERP3_HUMAN	0.565842	0.0747676	0.501404	0.0303994	1.12852	0.699448
KIAA0825	K0825_HUMAN	0.761995	0.394761	0.504395	0.0303757	1.51071	0.185747
CDK5R1	CD5R1_HUMAN	0.94222	0.802112	0.521201	0.00536263	1.80778	0.0109474
CD160	BY55_HUMAN	0.428288	0.0161111	0.521871	0.0644679	0.820678	0.579305
PURG	PURG_HUMAN	0.421611	0.0161749	0.524352	0.0725384	0.804061	0.542033
FCHO1	FCHO1_HUMAN	0.665524	0.15676	0.527519	0.0253653	1.26161	0.408766
ZNF257	ZN257_HUMAN	0.900736	0.69055	0.531595	0.0147304	1.6944	0.0403002
RSPH1	RSPH1_HUMAN	0.650708	0.225742	0.532247	0.0758684	1.22257	0.574036
ZNF486	ZN486_HUMAN	0.925364	0.755095	0.53441	0.0109862	1.73156	0.0252424
GABBR2	GABR2_HUMAN	0.959275	0.884732	0.535117	0.0269389	1.79264	0.0379318
ABCC2	MRP2_HUMAN	0.547595	0.0694973	0.536049	0.0601073	1.02154	0.947831
ACVR1C	ACV1C_HUMAN	0.787156	0.505898	0.536365	0.083268	1.46758	0.286424
PLEKHO1	PKHO1_HUMAN	0.461702	9.53935e-05	0.537981	0.00179958	0.858212	0.430871
MYH15	MYH15_HUMAN	1.41967	0.326815	0.543074	0.0893423	2.61415	0.00736744
LPAR3	LPAR3_HUMAN	0.591534	0.143515	0.543483	0.0892093	1.08841	0.812578
XDH	XDH_HUMAN	1.36734	0.116198	0.54425	0.00171506	2.51234	2.50744e-06
RAB3B	RAB3B_HUMAN	1.35586	0.0673822	0.551362	0.000296703	2.4591	5.08567e-08
KRT32	K1H2_HUMAN	0.955346	0.888506	0.552364	0.0719646	1.72956	0.0982143
C14orf182	CN182_HUMAN	1.04706	0.873124	0.557843	0.0395856	1.87697	0.0261503
C6orf201	CF201_HUMAN	1.0197	0.953735	0.558122	0.0869725	1.82702	0.0776125
ATL1	ATLA1_HUMAN	0.772118	0.466291	0.559716	0.100937	1.37948	0.360796
VWA3A	VWA3A_HUMAN	0.712853	0.29209	0.562489	0.0750028	1.26732	0.47018
DHRS9	DHRS9_HUMAN	1.39247	0.350387	0.563284	0.101645	2.47206	0.0101229
DAW1	DAW1_HUMAN	1.00986	0.977715	0.565764	0.106833	1.78495	0.101334
PRR5L	PRR5L_HUMAN	0.860947	0.518249	0.566129	0.0130276	1.52076	0.0647531
ANKRD20A3	A20A3_HUMAN	0.569705	0.0981642	0.566477	0.0948257	1.0057	0.986848
SCG5	7B2_HUMAN	0.47009	0.0346531	0.568825	0.114836	0.826422	0.591442
CCDC116	CC116_HUMAN	0.64287	0.219135	0.569923	0.117926	1.128	0.738044
PDZD2	PDZD2_HUMAN	0.707266	0.0660281	0.570334	0.00275718	1.24009	0.245122
REEP1	REEP1_HUMAN	1.22325	0.558561	0.571592	0.108884	2.14007	0.0288183
CLDND2	CLDN2_HUMAN	0.513577	0.0627583	0.572056	0.118647	0.897773	0.764375
DYNLRB2	DLRB2_HUMAN	0.420636	0.0134101	0.572271	0.109817	0.735031	0.384909
MAST1	MAST1_HUMAN	0.583499	0.0122642	0.572791	0.00954681	1.01869	0.929277
KRT23	K1C23_HUMAN	1.15803	0.682232	0.574738	0.123265	2.01488	0.0511694
FABP6	FABP6_HUMAN	0.981747	0.95825	0.576588	0.119441	1.70269	0.132892
SCD5	SCD5_HUMAN	0.963757	0.856007	0.578657	0.0066151	1.66551	0.0110418
CCDC148	CC148_HUMAN	0.977929	0.948498	0.578713	0.116235	1.68983	0.132832
PLCB2	PLCB2_HUMAN	1.38632	0.357722	0.578822	0.126388	2.39508	0.0143646
RLBP1	RLBP1_HUMAN	1.19277	0.613126	0.580154	0.11514	2.05596	0.0372579
BAMBI	BAMBI_HUMAN	0.906386	0.781519	0.583143	0.126327	1.55431	0.210037
SIX2	SIX2_HUMAN	1.40006	0.348294	0.585889	0.134088	2.38963	0.0148247
SP5	SP5_HUMAN	0.700402	0.314249	0.586078	0.131624	1.19507	0.616974
ZNF876P	Z876P_HUMAN	0.813308	0.565204	0.587312	0.138861	1.3848	0.365867
HIST1H2BI	H2B1C_HUMAN	0.857833	0.610704	0.587342	0.0802834	1.46054	0.21715
RPGRIP1	RPGR1_HUMAN	0.87203	0.605302	0.588261	0.0487906	1.48238	0.148821
PLAC1	PLAC1_HUMAN	1.12332	0.742347	0.588349	0.136012	1.90927	0.0690546
C1orf110	CA110_HUMAN	1.16361	0.642341	0.588715	0.110047	1.97652	0.0395462
GSTA4	GSTA4_HUMAN	0.736779	0.360176	0.590217	0.112279	1.24832	0.498358
PFN1	PROF1_HUMAN	0.678629	0.00859188	0.590694	0.000358693	1.14887	0.346723
MDH1B	MDH1B_HUMAN	0.816654	0.513505	0.594396	0.0904657	1.37392	0.295746
RP1L1	RP1L1_HUMAN	0.6406	0.216037	0.594688	0.148796	1.0772	0.836322
LAYN	LAYN_HUMAN	1.37027	0.0819441	0.596093	0.00330306	2.29876	2.86353e-06
CXCR4	CXCR4_HUMAN	0.397458	0.00319234	0.596132	0.101017	0.666729	0.186341
THBS2	TSP2_HUMAN	1.0322	0.877681	0.597136	0.011921	1.72858	0.00756773
BMPR1B	BMR1B_HUMAN	0.808402	0.494602	0.597612	0.0960382	1.35272	0.324111
PRSS12	NETR_HUMAN	1.16137	0.48659	0.597632	0.0160788	1.94328	0.00190417
TIE1	TIE1_HUMAN	0.716023	0.232058	0.601908	0.0676093	1.18959	0.522909
XKR3	XKR3_HUMAN	1.16536	0.582921	0.602903	0.0765761	1.93291	0.0207404
GLIPR2	GAPR1_HUMAN	1.0573	0.754184	0.603137	0.0039104	1.75301	0.0013362
FGFBP1	FGFP1_HUMAN	1.48106	0.275295	0.603695	0.160966	2.45333	0.0126747
CPM	CBPM_HUMAN	1.10332	0.762864	0.605442	0.119615	1.82235	0.0627028
RORB	RORB_HUMAN	0.635402	0.184983	0.607117	0.144887	1.04659	0.89524
AGBL3	CBPC3_HUMAN	0.458845	0.0146843	0.607128	0.120235	0.755764	0.371327
DPY19L2	D19L2_HUMAN	0.255355	1.31099e-10	0.610419	0.0238059	0.418328	1.96689e-05
MCC	CRCM_HUMAN	0.842871	0.31615	0.611569	0.00369054	1.37821	0.0562575
LRRC20	LRC20_HUMAN	1.04596	0.780101	0.61332	0.00220413	1.70541	0.000819907
RAB36	RAB36_HUMAN	1.06993	0.733086	0.614106	0.0125798	1.74225	0.00445277
PALM	PALM_HUMAN	0.485335	0.00946869	0.614968	0.0833444	0.789204	0.381952
CD96	TACT_HUMAN	1.26132	0.48973	0.61731	0.156721	2.04325	0.0353226
STEAP1B	STEAL_HUMAN	0.931928	0.844151	0.617813	0.179988	1.50843	0.252846
C22orf26	CV026_HUMAN	1.06794	0.841959	0.618859	0.14968	1.72565	0.101691
FAM115C	F115C_HUMAN	1.1064	0.7493	0.619132	0.123744	1.78702	0.0623748
NAT8L	NAT8L_HUMAN	0.637827	0.199258	0.619614	0.171705	1.02939	0.93356
CDHR3	CDHR3_HUMAN	1.23968	0.535059	0.62106	0.163819	1.99608	0.0439084
ANKRD65	ANR65_HUMAN	0.789549	0.47612	0.62133	0.153391	1.27074	0.476517
LRRC45	LRC45_HUMAN	1.10872	0.448824	0.622081	0.000434691	1.78228	1.85023e-05
LRP8	LRP8_HUMAN	1.38301	0.104169	0.622956	0.0170792	2.22007	6.05483e-05
TIMM23B	TI23B_HUMAN	0.769158	0.46589	0.623727	0.189763	1.23316	0.560633
RHBDL3	RHBL3_HUMAN	1.39527	0.350717	0.62378	0.182948	2.23681	0.023469
LRRC26	LRC26_HUMAN	1.03205	0.929507	0.624498	0.188228	1.6526	0.160581
ZNF556	ZN556_HUMAN	1.01377	0.957464	0.625999	0.0732921	1.61944	0.0664644
PLA2G7	PAFA_HUMAN	1.25798	0.523946	0.626445	0.192749	2.00813	0.052296
LRRC73	LRC73_HUMAN	0.699496	0.314214	0.626839	0.188778	1.11591	0.758735
SSTR1	SSR1_HUMAN	0.859245	0.646822	0.627472	0.162148	1.36938	0.349234
RBPMS2	RBPS2_HUMAN	0.588763	0.0444999	0.628019	0.078292	0.937493	0.801798
SYCP2	SYCP2_HUMAN	0.477328	0.0397623	0.628143	0.195934	0.759903	0.44586
GGT1	GGT1_HUMAN	0.493283	0.0456749	0.62956	0.191724	0.783537	0.48708
APITD1	CENPS_HUMAN	1.05607	0.777395	0.629584	0.0150455	1.6774	0.00649004
LNX1	LNX1_HUMAN	1.02206	0.951155	0.6298	0.192289	1.62283	0.17176
PAQR8	MPRB_HUMAN	1.2229	0.283461	0.630465	0.0117626	1.93968	0.000318448
RGS9BP	R9BP_HUMAN	0.861493	0.65518	0.631382	0.171138	1.36446	0.358278
MIR17HG	miR	0.715968	0.240619	0.631429	0.105259	1.13388	0.653161
S100G	S100G_HUMAN	1.44195	0.276441	0.632101	0.169791	2.2812	0.0138329
WDR65	WDR65_HUMAN	0.768482	0.451367	0.632302	0.190857	1.21537	0.579938
PRRG4	TMG4_HUMAN	1.19305	0.416823	0.632667	0.0332697	1.88574	0.00323729
ABHD1	ABHD1_HUMAN	0.698147	0.263888	0.633335	0.156544	1.10233	0.765955
ARL10	ARL10_HUMAN	0.627863	0.0185402	0.635026	0.0216474	0.988721	0.953434
TTC30A	TT30A_HUMAN	0.855514	0.410557	0.635129	0.0161978	1.34699	0.112788
IL1RAPL1	IRPL1_HUMAN	1.0736	0.793965	0.635294	0.101694	1.68993	0.0586732
CCDC7	CCDC7_HUMAN	0.67661	0.274413	0.635827	0.204984	1.06414	0.8612
ZC3HAV1L	ZCCHL_HUMAN	0.718215	0.224727	0.636036	0.0963658	1.1292	0.652476
RGL4	RGDSR_HUMAN	0.688004	0.297282	0.636224	0.207369	1.08139	0.826816
PIWIL4	PIWL4_HUMAN	0.44672	0.0246729	0.63839	0.210328	0.699761	0.321342
DPY19L2P1	D19P1_HUMAN	0.576663	0.0210852	0.639521	0.0618524	0.901711	0.657805
S1PR5	S1PR5_HUMAN	0.700494	0.144321	0.640245	0.066621	1.0941	0.705547
C17orf99	CQ099_HUMAN	1.24875	0.529156	0.64049	0.203283	1.94967	0.0570367
DRP2	DRP2_HUMAN	1.24671	0.539729	0.641195	0.217076	1.94435	0.0646788
NR3C2	MCR_HUMAN	0.585057	0.0342157	0.641589	0.0807528	0.911888	0.707122
PAIP2B	PAI2B_HUMAN	0.614178	0.0313138	0.643069	0.0514944	0.955073	0.835798
JAM3	JAM3_HUMAN	0.766243	0.341364	0.643284	0.11334	1.19114	0.525184
TTLL7	TTLL7_HUMAN	0.661767	0.0168041	0.644092	0.0107762	1.02744	0.872291
NXPH3	NXPH3_HUMAN	1.39723	0.352422	0.644685	0.222816	2.16731	0.0316289
CNRIP1	CNRP1_HUMAN	0.551764	0.000693884	0.645575	0.012877	0.854686	0.361937
ZNF43	ZNF43_HUMAN	0.959867	0.809884	0.64695	0.00997052	1.48368	0.0191605
SCUBE3	SCUB3_HUMAN	0.697943	0.308183	0.64709	0.217084	1.07859	0.829149
DDR2	DDR2_HUMAN	0.442348	0.0148179	0.648203	0.198096	0.682423	0.247258
WFDC3	WFDC3_HUMAN	1.41245	0.336928	0.648494	0.229064	2.17804	0.0305199
PTPRN2	PTPR2_HUMAN	1.18548	0.472163	0.648628	0.0604417	1.82767	0.00919364
SLC25A19	TPC_HUMAN	1.42679	0.0702265	0.649485	0.0237911	2.1968	4.63032e-05
CAMK4	KCC4_HUMAN	1.35397	0.155939	0.650989	0.0422799	2.07986	0.000557774
ZNF491	ZN491_HUMAN	1.08209	0.822629	0.651492	0.220453	1.66094	0.146679
LONRF2	LONF2_HUMAN	0.971962	0.93639	0.651862	0.22813	1.49105	0.259887
ZNF415	ZN415_HUMAN	0.709734	0.150709	0.653711	0.0739863	1.0857	0.724137
COL21A1	COLA1_HUMAN	0.891748	0.703647	0.653848	0.16255	1.36385	0.311974
TMEM37	CCGL_HUMAN	0.92376	0.823628	0.65413	0.231112	1.4122	0.329006
DSC3	DSC3_HUMAN	0.59914	0.00231276	0.654361	0.0117275	0.91561	0.597498
FAXDC2	FXDC2_HUMAN	0.581051	0.113039	0.654746	0.217332	0.887444	0.724443
PMFBP1	PMFBP_HUMAN	0.526649	0.0613219	0.65571	0.219627	0.803173	0.517942
USP46	UBP46_HUMAN	1.01142	0.943265	0.659284	0.00856219	1.53412	0.00681813
ACE2	ACE2_HUMAN	0.851018	0.554055	0.659462	0.130136	1.29047	0.359325
NMRK1	NRK1_HUMAN	0.669981	0.0292729	1.50022	0.0301656	0.446587	1.36948e-05
TPO	PERT_HUMAN	0.95794	0.878502	1.50041	0.153074	0.638451	0.113131
WWC3	WWC3_HUMAN	0.716121	0.0569111	1.5006	0.0219754	0.477223	2.71484e-05
GPD1	GPDA_HUMAN	0.933499	0.841788	1.50087	0.235112	0.62197	0.16598
PTPLA	HACD1_HUMAN	1.17452	0.325099	1.50104	0.0134719	0.782469	0.136076
GBP2	GBP2_HUMAN	0.835731	0.338046	1.50167	0.0304908	0.556534	0.00179286
KRTAP4-1	KRA41_HUMAN	1.04225	0.90221	1.50174	0.224293	0.694027	0.27544
C20orf144	CT144_HUMAN	1.39608	0.330451	1.50189	0.236236	0.929549	0.832205
TGFB2	TGFB2_HUMAN	1.03777	0.777693	1.50372	0.00196641	0.690133	0.00487219
SP110	SP110_HUMAN	0.805619	0.246447	1.50372	0.0295233	0.53575	0.000847936
TTC34	TTC34_HUMAN	0.77349	0.406307	1.50405	0.194726	0.514273	0.0332305
CDC37L1	CD37L_HUMAN	1.1587	0.470091	1.50463	0.0464754	0.77009	0.203419
FAAH	FAAH1_HUMAN	0.918109	0.699836	1.50557	0.0675045	0.609809	0.0266415
NR2F1	COT1_HUMAN	2.16286	2.78071e-07	1.50616	0.00619381	1.43601	0.0161837
OLFML2A	OLM2A_HUMAN	1.5865	0.0536219	1.5062	0.0863587	1.05332	0.829249
SEMA3C	SEM3C_HUMAN	0.736298	0.0380058	1.5066	0.00551247	0.488714	1.23198e-06
TLR1	TLR1_HUMAN	1.22034	0.579685	1.50663	0.253653	0.809985	0.557058
CTSH	CATH_HUMAN	1.94896	5.25256e-07	1.50709	0.00200746	1.29319	0.0536149
ZNF222	ZN222_HUMAN	1.03107	0.896483	1.50719	0.0845364	0.684102	0.109853
LENG9	LENG9_HUMAN	0.761323	0.244152	1.50731	0.0844819	0.505088	0.00382682
C1RL	C1RL_HUMAN	0.660314	0.00400042	1.50737	0.0048134	0.438058	1.2126e-08
C2orf66	CB066_HUMAN	1.00172	0.995722	1.5076	0.19317	0.664446	0.19623
HAS2	HYAS2_HUMAN	3.08255	8.52593e-06	1.50791	0.101197	2.04426	0.00479222
GLP2R	GLP2R_HUMAN	2.31077	0.00327595	1.50799	0.143705	1.53235	0.136793
YPEL5	YPEL5_HUMAN	0.727624	0.0267856	1.50808	0.00439234	0.482483	4.10585e-07
PCDHGA11	PCDGB_HUMAN	1.68623	0.140445	1.50815	0.245652	1.11808	0.753758
PCDHGB6	PCDGI_HUMAN	1.49434	0.264683	1.50962	0.252768	0.989874	0.977456
SRGAP3	SRGP3_HUMAN	4.11956	4.09135e-10	1.50993	0.0555231	2.72831	1.09886e-05
NNAT	NNAT_HUMAN	1.61106	0.145993	1.51085	0.207953	1.06633	0.845398
TRIM22	TRI22_HUMAN	0.689821	0.0563445	1.51163	0.0339399	0.456342	5.59516e-05
SMOC1	SMOC1_HUMAN	1.6976	0.0768572	1.51208	0.16614	1.12269	0.699966
TMEM27	TMM27_HUMAN	0.990684	0.974451	1.51328	0.161439	0.654661	0.151126
UST	UST_HUMAN	0.891793	0.501375	1.51344	0.0160505	0.589247	0.00204442
ENO3	ENOB_HUMAN	0.728451	0.107399	1.51374	0.0371928	0.481227	0.000219873
OAS1	OAS1_HUMAN	0.68599	0.0580238	1.5139	0.0371805	0.453129	6.90988e-05
AKR1B1	ALDR_HUMAN	1.14941	0.478448	1.5139	0.0347997	0.759238	0.160941
PCDHGB1	PCDGD_HUMAN	1.44346	0.300605	1.51459	0.24199	0.953036	0.892479
AMIGO2	AMGO2_HUMAN	0.75235	0.0988179	1.5149	0.0160496	0.496633	4.93852e-05
ZNF385A	Z385A_HUMAN	0.956852	0.867163	1.51496	0.119748	0.631604	0.0842642
C10orf67	CJ067_HUMAN	1.21112	0.586815	1.51521	0.237377	0.799312	0.523853
TRAPPC6A	TPC6A_HUMAN	0.798136	0.242652	1.51606	0.0354385	0.526454	0.00105091
NR1I3	NR1I3_HUMAN	1.88623	0.0679905	1.5165	0.233152	1.24381	0.528212
CBLB	CBLB_HUMAN	0.73749	0.0615903	1.51672	0.0122623	0.486242	1.2044e-05
UGT1A10	UD110_HUMAN	2.86111	6.05906e-07	1.51717	0.0463521	1.88582	0.00266125
BEX5	BEX5_HUMAN	1.53052	0.237171	1.5172	0.246939	1.00878	0.980638
ERVV-2	ERVV2_HUMAN	1.70092	0.101927	1.51823	0.200171	1.12033	0.724079
DNAH2	DYH2_HUMAN	1.73384	0.050614	1.51882	0.136029	1.14157	0.64101
TCF21	TCF21_HUMAN	1.34057	0.302871	1.51921	0.139199	0.882412	0.655724
PCDHB11	PCDBB_HUMAN	1.0523	0.881291	1.51982	0.225219	0.692384	0.286257
GALNT9	GALT9_HUMAN	1.97608	0.0312309	1.52022	0.182536	1.29987	0.409628
ABCA10	ABCAA_HUMAN	0.693631	0.100888	1.52079	0.0627289	0.456098	0.000461134
RHOBTB1	RHBT1_HUMAN	0.752998	0.198677	1.52098	0.0649165	0.495076	0.0017209
SLFN5	SLFN5_HUMAN	0.757688	0.0455362	1.52153	0.00254214	0.497979	5.20924e-07
IL10RA	I10R1_HUMAN	1.68513	0.138013	1.5225	0.2328	1.10682	0.77219
ULBP1	N2DL1_HUMAN	0.7305	0.381658	1.52255	0.241442	0.479789	0.0407347
LYPD3	LYPD3_HUMAN	1.3028	0.185765	1.52319	0.0355227	0.855312	0.435438
GLDC	GCSP_HUMAN	1.73629	0.0878881	1.52382	0.194479	1.13944	0.683723
C4orf19	CD019_HUMAN	3.66392	4.29736e-06	1.52393	0.125299	2.40426	0.00201311
ANKLE1	ANKL1_HUMAN	0.823796	0.56524	1.52447	0.215914	0.540382	0.069657
CACNG7	CCG7_HUMAN	1.13287	0.699848	1.52464	0.187901	0.74304	0.353377
ABCG1	ABCG1_HUMAN	1.11875	0.444277	1.52533	0.00411349	0.733447	0.0351666
DNAAF1	DAAF1_HUMAN	0.977668	0.949994	1.52567	0.240317	0.640813	0.216186
TSSK3	TSSK3_HUMAN	0.942749	0.869801	1.52629	0.24025	0.617672	0.180713
PARP9	PARP9_HUMAN	0.752956	0.0999361	1.52782	0.0141676	0.49283	4.15887e-05
RASL11A	RSLBA_HUMAN	1.63641	0.0594892	1.52813	0.104113	1.07086	0.794712
RRAGB	RRAGB_HUMAN	1.00442	0.97544	1.52835	0.00342655	0.657195	0.00371121
IRAK3	IRAK3_HUMAN	0.680976	0.0141877	1.52854	0.0077089	0.445508	3.0885e-07
SHF	SHF_HUMAN	0.77717	0.480743	1.52966	0.236803	0.508068	0.0588844
EIF3CL	EIFCL_HUMAN	1.92009	0.0639979	1.52994	0.22596	1.25501	0.520436
PDZK1	NHRF3_HUMAN	1.52513	0.230127	1.53065	0.226212	0.996398	0.991844
MMP12	MMP12_HUMAN	1.53157	0.0485377	1.53137	0.0485509	1.00013	0.999518
GNGT2	GBGT2_HUMAN	1.03788	0.894207	1.5336	0.119636	0.676761	0.156263
RGL3	RGL3_HUMAN	0.664038	0.0146536	1.53451	0.0110851	0.432738	6.32469e-07
KRT16	K1C16_HUMAN	1.09502	0.800081	1.5351	0.232565	0.713319	0.346719
MUC5AC	MUC5A_HUMAN	1.11392	0.524688	1.5355	0.011558	0.725443	0.0587593
KHDRBS3	KHDR3_HUMAN	1.68267	0.0331823	1.53619	0.0782383	1.09535	0.711216
IGDCC4	IGDC4_HUMAN	1.26445	0.466927	1.53769	0.179579	0.822303	0.540294
TMEM220	TM220_HUMAN	0.894323	0.746467	1.53814	0.207721	0.581431	0.113833
TLE2	TLE2_HUMAN	0.724841	0.173352	1.53877	0.0738474	0.471054	0.0016289
GALNT18	GLT18_HUMAN	1.42838	0.32132	1.53949	0.230014	0.927827	0.834836
LBX2	LBX2_HUMAN	0.753015	0.239762	1.5401	0.0806994	0.488938	0.003447
IL33	IL33_HUMAN	1.03308	0.927994	1.54011	0.230494	0.670784	0.267551
HIST1H3H	H31_HUMAN	1.25839	0.519534	1.54342	0.224502	0.815324	0.568
CTSS	CATS_HUMAN	0.704192	0.122734	1.54475	0.0596701	0.455861	0.000608971
SOD3	SODE_HUMAN	2.19599	0.00336343	1.54669	0.101991	1.41979	0.193138
OTUD1	OTUD1_HUMAN	0.833525	0.236415	1.54717	0.00495045	0.53874	6.4123e-05
CCDC110	CC110_HUMAN	1.36342	0.381877	1.54808	0.216897	0.880712	0.71905
CECR6	CECR6_HUMAN	0.969133	0.927414	1.54889	0.207309	0.625696	0.175772
RARB	RARB_HUMAN	1.48327	0.246111	1.55095	0.197001	0.956365	0.896055
USP43	UBP43_HUMAN	0.735375	0.0804951	1.55163	0.0140407	0.473938	2.59962e-05
HERC6	HERC6_HUMAN	0.943568	0.744049	1.55195	0.0137204	0.60799	0.00523976
LPAR6	LPAR6_HUMAN	1.44228	0.0741468	1.55361	0.0321948	0.928345	0.720016
ADAMTS12	ATS12_HUMAN	2.11161	0.000153864	1.55452	0.0253057	1.35837	0.121319
GRIN1	NMDZ1_HUMAN	1.55795	0.215706	1.55483	0.217777	1.00201	0.995526
SPEF1	SPEF1_HUMAN	0.88644	0.734549	1.55495	0.21143	0.570077	0.112353
TFF1	TFF1_HUMAN	0.837915	0.595826	1.55527	0.190153	0.538758	0.065452
IKBKE	IKKE_HUMAN	0.908147	0.59384	1.55564	0.0151096	0.583776	0.00302452
CCRL2	CCRL2_HUMAN	1.22143	0.486695	1.55699	0.126033	0.784484	0.402664
ADTRP	ADTRP_HUMAN	1.11626	0.676597	1.55757	0.0973993	0.716665	0.212904
PCDHB8	PCDB8_HUMAN	2.59798	0.00290326	1.5578	0.158702	1.66772	0.113819
COL4A1	CO4A1_HUMAN	1.58641	0.00970373	1.55818	0.0129306	1.01812	0.919896
NPAS1	NPAS1_HUMAN	1.03075	0.923151	1.55842	0.162909	0.661406	0.192804
GLIS3	GLIS3_HUMAN	0.769361	0.111706	1.55883	0.00856176	0.493549	2.40568e-05
CSNK2A3	CSK23_HUMAN	1.79766	0.101558	1.55912	0.215449	1.15299	0.690504
NBPF24	NBPFL_HUMAN	1.27918	0.411921	1.56011	0.140273	0.819929	0.511632
IFIT3	IFIT3_HUMAN	0.757582	0.199871	1.56267	0.0394031	0.484799	0.000831912
KLK10	KLK10_HUMAN	1.59281	0.183023	1.56287	0.20146	1.01916	0.956827
PCDHB10	PCDBA_HUMAN	1.21204	0.517384	1.56607	0.134206	0.77394	0.393397
ARL14EPL	A14EL_HUMAN	0.876057	0.679416	1.56772	0.164105	0.558811	0.0708831
FOXH1	FOXH1_HUMAN	0.805105	0.54577	1.56774	0.211435	0.513545	0.0637026
SLC27A2	S27A2_HUMAN	1.94956	0.0210944	1.56785	0.117321	1.24346	0.456175
ABCA9	ABCA9_HUMAN	0.950025	0.826014	1.56811	0.0551977	0.605842	0.0324433
GPR89C	GPHRC_HUMAN	1.27737	0.483929	1.56829	0.196724	0.8145	0.555339
CYP19A1	CP19A_HUMAN	0.872658	0.705239	1.56884	0.211045	0.556244	0.1033
CTH	CGL_HUMAN	0.877945	0.712363	1.56899	0.202244	0.559559	0.100188
ACKR4	ACKR4_HUMAN	1.07414	0.840184	1.56975	0.206162	0.684272	0.287299
GATS	GATS_HUMAN	1.19836	0.316698	1.57002	0.0133023	0.763278	0.139046
ADAMTS7	ATS7_HUMAN	1.31465	0.0982482	1.57031	0.00652522	0.837191	0.285165
RPH3AL	RPH3L_HUMAN	1.15755	0.419057	1.57048	0.0136603	0.737068	0.0960535
FSCN3	FSCN3_HUMAN	1.37611	0.214274	1.57198	0.07643	0.875398	0.598672
TESC	CHP3_HUMAN	1.57557	0.193844	1.57295	0.195396	1.00167	0.996158
PLIN4	PLIN4_HUMAN	0.675349	0.0566535	1.57343	0.0307941	0.42922	4.788e-05
ANKRD22	ANR22_HUMAN	1.358	0.315123	1.57364	0.13397	0.862964	0.623349
CRB3	CRUM3_HUMAN	1.838	0.0861132	1.57459	0.199772	1.16729	0.66373
PLVAP	PLVAP_HUMAN	0.87151	0.702572	1.5762	0.206091	0.55292	0.0997251
MILR1	MILR1_HUMAN	0.684695	0.229625	1.57708	0.157491	0.434153	0.00891164
LY6G5C	LY65C_HUMAN	0.802609	0.476524	1.57822	0.145381	0.508555	0.0300297
ZKSCAN7	ZKSC7_HUMAN	0.947252	0.838101	1.57903	0.0905828	0.599893	0.0572894
DUSP10	DUS10_HUMAN	1.08476	0.740319	1.57907	0.0645059	0.686962	0.128577
WT1	WT1_HUMAN	1.10539	0.772443	1.57915	0.184619	0.699987	0.300304
ANKDD1B	AKD1B_HUMAN	1.1785	0.622289	1.58042	0.166425	0.745691	0.374241
SYT14	SYT14_HUMAN	1.52556	0.239752	1.5806	0.202621	0.965173	0.921482
BCDIN3D	BN3D2_HUMAN	1.01035	0.962417	1.58068	0.0396134	0.639188	0.043692
CD74	HG2A_HUMAN	0.909394	0.581165	1.58097	0.00797163	0.575213	0.00134636
SLC6A12	S6A12_HUMAN	1.57401	0.0788274	1.58117	0.0757513	0.995475	0.985765
GNAO1	GNAO_HUMAN	1.48725	0.267262	1.58215	0.199548	0.940018	0.862458
MIR3180-4	miR	0.937863	0.855028	1.58305	0.187317	0.59244	0.133678
GFI1	GFI1_HUMAN	2.84448	0.000760365	1.58369	0.130737	1.79611	0.0613317
PRLR	PRLR_HUMAN	0.821515	0.584219	1.58412	0.201265	0.518593	0.0679128
RANBP3L	RNB3L_HUMAN	2.74948	0.000164833	1.58452	0.0735723	1.73521	0.0436947
SIDT1	SIDT1_HUMAN	1.20117	0.608341	1.58526	0.19847	0.757708	0.438929
RELB	RELB_HUMAN	0.824641	0.332661	1.58616	0.0211856	0.519896	0.00105809
STX1B	STX1B_HUMAN	0.842153	0.423925	1.58626	0.0361763	0.530905	0.00373875
IFNL1	IFNL1_HUMAN	1.19642	0.551198	1.58651	0.122136	0.754117	0.343619
PLB1	PLB1_HUMAN	1.81702	0.0877299	1.58696	0.185885	1.14497	0.699894
NNMT	NNMT_HUMAN	0.675914	0.24141	1.58929	0.165965	0.425294	0.0105653
HES7	HES7_HUMAN	0.748881	0.326627	1.58969	0.12222	0.471086	0.0114803
NFIL3	NFIL3_HUMAN	0.939739	0.724907	1.59095	0.00889385	0.590677	0.00297951
TMEM156	TM156_HUMAN	0.723971	0.324349	1.59134	0.156576	0.454943	0.0162936
CARD9	CARD9_HUMAN	0.669206	0.149855	1.59143	0.103482	0.420507	0.00215481
MYLK	MYLK_HUMAN	2.25675	0.000112554	1.59325	0.0249469	1.41644	0.102233
ZNF229	ZN229_HUMAN	2.03699	0.0391735	1.59336	0.175029	1.27843	0.478698
C11orf86	CK086_HUMAN	0.868782	0.695461	1.59467	0.192475	0.544805	0.090205
BANK1	BANK1_HUMAN	1.95885	0.0369037	1.59473	0.14442	1.22833	0.52775
ABCA3	ABCA3_HUMAN	1.38183	0.108107	1.59605	0.0221787	0.865777	0.48884
PNPLA3	PLPL3_HUMAN	1.48635	0.203659	1.59618	0.134588	0.931188	0.82096
SCIMP	SCIMP_HUMAN	1.2433	0.45748	1.59629	0.106764	0.778871	0.386698
NPIPA3	NPIA3_HUMAN	0.837701	0.621839	1.59768	0.192721	0.524325	0.0724705
FAM84B	FA84B_HUMAN	1.11555	0.468249	1.5997	0.00193309	0.69735	0.0173908
RAMP2	RAMP2_HUMAN	1.49819	0.251466	1.60127	0.182095	0.935626	0.850915
HORMAD1	HORM1_HUMAN	1.57328	0.169965	1.60155	0.153558	0.982345	0.956621
MYH11	MYH11_HUMAN	1.06957	0.838599	1.60167	0.157259	0.667785	0.22512
KCTD16	KCD16_HUMAN	0.978842	0.95263	1.60227	0.190511	0.61091	0.171123
BSN	BSN_HUMAN	1.25043	0.490173	1.60309	0.147682	0.780017	0.447188
PDE4D	PDE4D_HUMAN	1.32494	0.130423	1.60553	0.011075	0.825231	0.303403
CKMT1A	KCRU_HUMAN	1.19272	0.608954	1.60719	0.165882	0.742116	0.383177
PPP4R4	PP4R4_HUMAN	1.15707	0.653723	1.60766	0.147608	0.719725	0.316311
C6orf223	CF223_HUMAN	0.893091	0.736218	1.60821	0.150302	0.555332	0.0763258
PBX1	PBX1_HUMAN	1.31058	0.244007	1.61026	0.041753	0.813897	0.381374
SEMA6A	SEM6A_HUMAN	0.894294	0.646901	1.61147	0.0528047	0.554957	0.016536
TRIB3	TRIB3_HUMAN	0.799194	0.500567	1.61319	0.150717	0.495412	0.0348063
IL1A	IL1A_HUMAN	0.664402	0.230178	1.61354	0.160369	0.411766	0.0092215
CEBPG	CEBPG_HUMAN	0.745729	0.170359	1.6148	0.0255125	0.461809	0.000312347
IFITM10	IFM10_HUMAN	0.954952	0.84257	1.61531	0.0429892	0.591188	0.0258583
JDP2	JDP2_HUMAN	0.83143	0.571908	1.61659	0.141674	0.514311	0.0418587
ELTD1	ELTD1_HUMAN	0.826785	0.59456	1.61677	0.176063	0.511381	0.0594873
NANOS3	NANO3_HUMAN	1.22069	0.577108	1.61773	0.179334	0.75457	0.432032
ZNF20	ZNF20_HUMAN	1.84511	0.0888902	1.61817	0.18126	1.14024	0.715572
METTL7A	MET7A_HUMAN	3.94393	1.72206e-07	1.61925	0.0526691	2.43565	0.000804612
SERPINA6	CBG_HUMAN	1.60125	0.172633	1.6203	0.162212	0.988246	0.972827
IL1R1	IL1R1_HUMAN	0.890652	0.521918	1.62117	0.00837212	0.54939	0.00103474
C10orf91	CJ091_HUMAN	1.54428	0.168327	1.62146	0.124746	0.952401	0.875642
TACR2	NK2R_HUMAN	1.81204	0.0884925	1.62299	0.166036	1.11648	0.750887
CYYR1	CYYR1_HUMAN	2.0215	0.000325645	1.62444	0.0125058	1.24443	0.269321
CATSPER3	CTSR3_HUMAN	1.09952	0.790482	1.62502	0.172194	0.676619	0.272027
NOX1	NOX1_HUMAN	1.16834	0.665339	1.62632	0.17569	0.71839	0.356985
CALML6	CALL6_HUMAN	0.825116	0.589697	1.62687	0.168972	0.507179	0.0556169
NR2E3	NR2E3_HUMAN	0.676987	0.139775	1.63074	0.0731202	0.415141	0.00108417
TSPAN12	TSN12_HUMAN	1.69334	0.00817652	1.63567	0.0134049	1.03526	0.863061
C1orf213	CA213_HUMAN	0.689537	0.0390135	1.63689	0.00788293	0.421247	2.35893e-06
C12orf79	CL079_HUMAN	0.740216	0.395593	1.63749	0.159075	0.452044	0.0239919
ANK3	ANK3_HUMAN	2.89591	1.84872e-08	1.63765	0.00837145	1.76833	0.00267632
AREG	AREG_HUMAN	1.00595	0.977255	1.63796	0.0186972	0.614148	0.020011
AMTN	AMTN_HUMAN	2.18794	0.0278666	1.63836	0.164416	1.33545	0.417827
MCF2L2	MF2L2_HUMAN	1.0902	0.776965	1.63878	0.110047	0.665251	0.187179
SAMSN1	SAMN1_HUMAN	1.35604	0.322083	1.63991	0.109384	0.826899	0.540027
MXRA5	MXRA5_HUMAN	3.11204	2.69587e-05	1.64189	0.0599998	1.8954	0.0191705
KCNQ1	KCNQ1_HUMAN	1.37168	0.379822	1.64286	0.167862	0.834934	0.616392
F2RL1	PAR2_HUMAN	1.08779	0.505842	1.64382	8.91989e-05	0.661745	0.00113371
TFF2	TFF2_HUMAN	1.92005	0.0141121	1.64529	0.0599769	1.16699	0.564429
FAM26E	FA26E_HUMAN	1.07658	0.837608	1.64825	0.165246	0.653163	0.236902
FLRT3	FLRT3_HUMAN	1.18746	0.391468	1.64839	0.0129707	0.720372	0.10322
FDCSP	FDSCP_HUMAN	1.44438	0.238722	1.64845	0.107708	0.876208	0.668397
GDPD1	GDPD1_HUMAN	0.66179	0.136629	1.64924	0.0792907	0.40127	0.0011874
RPRM	RPRM_HUMAN	1.98563	0.0532207	1.65031	0.158984	1.20318	0.600723
SDC2	SDC2_HUMAN	1.52174	0.147511	1.65123	0.0865012	0.921578	0.785797
TMIE	TMIE_HUMAN	0.675507	0.275032	1.65167	0.160563	0.408985	0.012593
GMFG	GMFG_HUMAN	0.765146	0.2345	1.65314	0.0283826	0.462843	0.000719044
ZNF837	ZN837_HUMAN	1.23754	0.480408	1.65578	0.0978918	0.747406	0.340611
EPN3	EPN3_HUMAN	1.07405	0.842054	1.65644	0.157647	0.64841	0.225206
CST4	CYTS_HUMAN	0.933168	0.743856	1.65706	0.017316	0.563145	0.00678134
CA13	CAH13_HUMAN	1.12528	0.673797	1.65787	0.0763034	0.678748	0.174557
TNNI3	TNNI3_HUMAN	0.77225	0.424539	1.6582	0.123457	0.465717	0.0192828
ZNF774	ZN774_HUMAN	0.81672	0.386719	1.65839	0.035386	0.492478	0.0029491
LSAMP	LSAMP_HUMAN	1.39264	0.353114	1.65844	0.156663	0.839731	0.625315
MXRA8	MXRA8_HUMAN	0.773387	0.300066	1.65993	0.0459539	0.465916	0.00241433
RBM47	RBM47_HUMAN	1.84385	0.00296502	1.65997	0.0136025	1.11077	0.612836
KANK3	KANK3_HUMAN	1.00818	0.981953	1.66485	0.156434	0.605569	0.163222
DAPP1	DAPP1_HUMAN	1.23165	0.552488	1.66587	0.144036	0.739345	0.386754
PCK2	PCKGM_HUMAN	0.749148	0.194029	1.66602	0.0219459	0.449665	0.00033046
ARIH2OS	ARI2O_HUMAN	0.888501	0.704308	1.66713	0.105954	0.532953	0.0456517
SMAD7	SMAD7_HUMAN	0.962265	0.810636	1.67	0.0015678	0.576207	0.000659984
BIRC3	BIRC3_HUMAN	1.14793	0.432994	1.67061	0.0036539	0.687131	0.0336238
SLC2A12	GTR12_HUMAN	1.90155	0.0504945	1.6733	0.116327	1.1364	0.698988
RNF165	RN165_HUMAN	0.949676	0.761056	1.67549	0.00261846	0.566805	0.000909441
RIPK3	RIPK3_HUMAN	1.33183	0.368967	1.67646	0.107606	0.794431	0.475541
ARHGAP28	RHG28_HUMAN	2.70565	0.00539276	1.67665	0.150093	1.61372	0.180079
CCDC64	BICR1_HUMAN	0.847744	0.459743	1.67793	0.0218453	0.505232	0.00241263
FAM110B	F110B_HUMAN	1.86345	0.0215422	1.67803	0.0551341	1.1105	0.701873
ANKRD30B	AN30B_HUMAN	2.55825	0.0064402	1.67919	0.130956	1.52351	0.223497
SLC29A3	S29A3_HUMAN	1.42957	0.0873282	1.68049	0.013491	0.850685	0.444494
SPDYE1	SPDE1_HUMAN	1.03677	0.916651	1.68087	0.135518	0.616807	0.164509
WAS	WASP_HUMAN	0.810768	0.557951	1.68107	0.148211	0.482293	0.0421282
TMEM79	TMM79_HUMAN	1.03508	0.859548	1.68156	0.00861561	0.615547	0.0140332
RARRES2	RARR2_HUMAN	0.708046	0.337508	1.68159	0.147303	0.421057	0.0160112
B3GNT3	B3GN3_HUMAN	2.7323	0.000186708	1.68515	0.0505114	1.6214	0.0737194
PTGES	PTGES_HUMAN	1.4547	0.0828675	1.68523	0.0159597	0.863205	0.498369
C15orf56	CO056_HUMAN	2.54567	0.00776881	1.68568	0.134208	1.51018	0.242581
SDR16C5	RDHE2_HUMAN	1.92553	0.0505936	1.68725	0.117468	1.14123	0.695749
DUSP16	DUS16_HUMAN	1.34416	0.0457401	1.6879	0.000437531	0.796354	0.12758
TMEM86A	TM86A_HUMAN	0.940314	0.812394	1.68811	0.0487702	0.557022	0.0268554
PIK3CG	PK3CG_HUMAN	1.69474	0.142384	1.68946	0.144763	1.00313	0.993086
SPTLC3	SPTC3_HUMAN	2.61542	0.00203229	1.69127	0.0874134	1.54642	0.165483
VSIG10L	VS10L_HUMAN	0.745245	0.241501	1.69297	0.0408724	0.4402	0.00129656
DDIT4L	DDT4L_HUMAN	1.2164	0.529357	1.69305	0.0947197	0.718468	0.295375
MYO15A	MYO15_HUMAN	0.813451	0.56479	1.69379	0.142988	0.480257	0.04124
UPK3A	UPK3A_HUMAN	1.73822	0.107608	1.69389	0.125202	1.02617	0.939722
NPNT	NPNT_HUMAN	1.37972	0.335218	1.69559	0.112048	0.813711	0.533152
ZNF524	ZN524_HUMAN	0.928121	0.695598	1.69845	0.00628819	0.546453	0.00175624
PTGS1	PGH1_HUMAN	2.04545	0.00111916	1.70035	0.0156083	1.20296	0.400327
GPER1	GPER1_HUMAN	1.4508	0.298607	1.70147	0.137098	0.852677	0.655148
MCTP1	MCTP1_HUMAN	0.752579	0.0593174	1.7016	0.000575739	0.442276	9.83814e-08
RASSF6	RASF6_HUMAN	1.56206	0.101771	1.70233	0.0518175	0.917602	0.755985
CECR1	CECR1_HUMAN	1.79231	0.0764243	1.70236	0.105775	1.05284	0.876889
ZBED6CL	ZB6CL_HUMAN	1.01175	0.948106	1.70288	0.00359948	0.594138	0.00431526
DMBT1	DMBT1_HUMAN	2.86635	0.00274313	1.70364	0.126196	1.68248	0.141007
NPIPA2	NPIA2_HUMAN	1.1299	0.731006	1.70468	0.132365	0.662823	0.245883
TNFSF13	TNF13_HUMAN	1.39768	0.153188	1.70691	0.0234916	0.818837	0.400144
SLC7A8	LAT2_HUMAN	1.97249	0.0335421	1.70903	0.0923546	1.15416	0.656571
FGD2	FGD2_HUMAN	1.22319	0.56084	1.71121	0.122906	0.714811	0.335613
CNR1	CNR1_HUMAN	1.52792	0.182009	1.712	0.0913987	0.892478	0.722639
C10orf11	CJ011_HUMAN	0.821195	0.491901	1.71206	0.0661863	0.479652	0.0115172
HDAC9	HDAC9_HUMAN	0.744919	0.198963	1.71353	0.0218355	0.434729	0.000346021
ANKFN1	ANKF1_HUMAN	1.97002	0.0547504	1.7148	0.126038	1.14884	0.695317
TBX15	TBX15_HUMAN	1.35053	0.373706	1.71588	0.1117	0.787079	0.482042
SUGCT	SUCHY_HUMAN	1.20298	0.584048	1.71594	0.113098	0.701064	0.298261
GALR2	GALR2_HUMAN	1.50756	0.144413	1.72137	0.0520974	0.875791	0.631563
TGFBI	BGH3_HUMAN	2.0794	2.01282e-05	1.72362	0.0014881	1.20641	0.276174
RND2	RND2_HUMAN	1.35457	0.366744	1.72407	0.102646	0.785681	0.467557
RFTN2	RFTN2_HUMAN	1.15334	0.680136	1.72579	0.112321	0.668297	0.240613
SLC17A7	VGLU1_HUMAN	0.972775	0.938904	1.72642	0.12883	0.563465	0.11068
TRANK1	TRNK1_HUMAN	0.848261	0.281667	1.72656	0.000388898	0.4913	3.73211e-06
ELF3	ELF3_HUMAN	0.757847	0.0665786	1.72689	0.000314958	0.43885	5.40562e-08
LRP1B	LRP1B_HUMAN	0.760786	0.405094	1.72877	0.109993	0.440075	0.0149129
SLC1A7	EAA5_HUMAN	1.40121	0.333352	1.72973	0.114408	0.810077	0.542318
SPIN2A	SPI2A_HUMAN	0.68658	0.21964	1.73021	0.0821375	0.396819	0.00302977
PLEKHA4	PKHA4_HUMAN	0.768493	0.244595	1.73135	0.0171025	0.443869	0.000386819
IFIH1	IFIH1_HUMAN	0.661479	0.0305948	1.73385	0.00415385	0.381508	4.95628e-07
LGR5	LGR5_HUMAN	1.96308	0.00154627	1.73538	0.00935808	1.13121	0.567741
SORL1	SORL_HUMAN	4.88374	2.69672e-10	1.73837	0.024829	2.80937	4.17395e-05
PTPRM	PTPRM_HUMAN	0.935796	0.648878	1.73906	0.000233495	0.538104	3.37102e-05
WISP3	WISP3_HUMAN	1.0644	0.861453	1.74059	0.119701	0.611519	0.16743
KLHDC7A	KLD7A_HUMAN	4.37875	2.76777e-05	1.74236	0.109357	2.51311	0.00920605
CHAC1	CHAC1_HUMAN	0.7252	0.368836	1.74694	0.118726	0.415126	0.0139403
PRDM6	PRDM6_HUMAN	0.893173	0.753116	1.74852	0.120536	0.510816	0.061832
SH3RF2	SH3R2_HUMAN	0.885834	0.563488	1.74887	0.00823475	0.506519	0.00127441
SLC22A17	S22AH_HUMAN	0.886525	0.571555	1.74968	0.0107157	0.506677	0.00178778
SPRY1	SPY1_HUMAN	1.32965	0.161624	1.7502	0.00680147	0.759713	0.187561
DNAH10OS	D10OS_HUMAN	1.14289	0.709517	1.75092	0.119008	0.652735	0.235209
TFEB	TFEB_HUMAN	1.39248	0.181098	1.75449	0.0242348	0.793664	0.357214
ASNS	ASNS_HUMAN	0.738387	0.34605	1.757	0.0800053	0.420254	0.00708257
FAM27D1	F27D1_HUMAN	0.750232	0.414712	1.7575	0.113063	0.426875	0.0163557
ID2	ID2_HUMAN	0.791853	0.277392	1.75974	0.00943166	0.449984	0.000230314
NPM2	NPM2_HUMAN	0.740661	0.276953	1.76066	0.0450344	0.420672	0.00199139
HIST2H2AA3	H2A2A_HUMAN	0.876669	0.68968	1.76101	0.091073	0.497821	0.036508
RHOU	RHOU_HUMAN	1.77319	0.00355938	1.76191	0.00394423	1.0064	0.974392
ZDHHC1	ZDHC1_HUMAN	0.723231	0.236318	1.76273	0.0449418	0.41029	0.00143003
FAM134B	F134B_HUMAN	1.22429	0.501228	1.76338	0.0619869	0.694287	0.230984
IGFBP3	IBP3_HUMAN	1.06762	0.591612	1.76557	3.1665e-06	0.604688	3.73278e-05
DTX4	DTX4_HUMAN	0.9274	0.746515	1.76676	0.0156612	0.524917	0.0061012
STAT1	STAT1_HUMAN	0.999251	0.996076	1.76924	0.000183877	0.56479	0.000179993
ST3GAL5	SIAT9_HUMAN	2.48595	3.25251e-06	1.77171	0.00309392	1.40314	0.0869379
SESN2	SESN2_HUMAN	0.761175	0.243638	1.77288	0.0147328	0.429344	0.000312238
GABARAPL1	GBRL1_HUMAN	0.815809	0.114442	1.77353	1.05308e-05	0.459991	2.15022e-09
ESAM	ESAM_HUMAN	1.59142	0.0976867	1.77599	0.0415412	0.896074	0.700282
EVI2B	EVI2B_HUMAN	3.44939	0.000224941	1.77839	0.0803413	1.93962	0.0502714
CAPN12	CAN12_HUMAN	0.698646	0.314067	1.77904	0.108212	0.39271	0.00896661
BDKRB2	BKRB2_HUMAN	0.746782	0.123194	1.78124	0.00244229	0.419247	4.83186e-06
PLSCR1	PLS1_HUMAN	0.672817	0.0613716	1.78388	0.00637948	0.377165	4.26112e-06
RGS2	RGS2_HUMAN	0.835091	0.358357	1.78609	0.00381363	0.467553	0.000136435
GABRB3	GBRB3_HUMAN	1.15219	0.674984	1.79041	0.0875792	0.643534	0.196403
GPRASP1	GASP1_HUMAN	0.682038	0.170233	1.7913	0.041439	0.380749	0.00065335
IFI27	IFI27_HUMAN	0.776961	0.438665	1.79166	0.073539	0.433654	0.0103497
HSD11B1L	DHI1L_HUMAN	0.745912	0.284866	1.79222	0.0394103	0.416195	0.00175394
PLA2G4A	PA24A_HUMAN	0.776295	0.281139	1.79264	0.0147689	0.433045	0.000437424
MAP3K8	M3K8_HUMAN	0.766339	0.145492	1.79354	0.00185019	0.427277	4.8942e-06
RUNX2	RUNX2_HUMAN	0.707359	0.05077	1.7946	0.00108894	0.394159	1.79817e-07
SOWAHD	SWAHD_HUMAN	1.89216	0.0759663	1.79527	0.103543	1.05397	0.883503
ZNF467	ZN467_HUMAN	0.851958	0.645943	1.79542	0.097516	0.474518	0.034166
SEL1L3	SE1L3_HUMAN	1.41926	0.0669441	1.79614	0.00222675	0.790174	0.219546
YPEL2	YPEL2_HUMAN	0.698135	0.0616896	1.79622	0.00301417	0.388668	1.35319e-06
ARC	ARC_HUMAN	1.29095	0.451073	1.79744	0.08513	0.718219	0.332054
H1F0	H10_HUMAN	0.877757	0.521328	1.798	0.00392483	0.488186	0.000422621
SLC22A18AS	BWR1B_HUMAN	0.831085	0.577989	1.79802	0.081133	0.462224	0.0213635
CCT6B	TCPW_HUMAN	0.90841	0.766695	1.79825	0.0737062	0.505164	0.0368679
BIK	BIK_HUMAN	0.995845	0.987085	1.80109	0.0243413	0.552913	0.0230738
TMEM238	TM238_HUMAN	1.52228	0.204288	1.80441	0.0756864	0.843643	0.610877
ARL14	ARL14_HUMAN	2.6021	2.48413e-06	1.80567	0.00321477	1.44107	0.0751185
ERBB4	ERBB4_HUMAN	2.37221	0.0148882	1.80676	0.0942401	1.31296	0.445009
YPEL4	YPEL4_HUMAN	1.04781	0.878522	1.80736	0.0571594	0.579748	0.0793944
EMR1	EMR1_HUMAN	1.28068	0.37868	1.81276	0.0369005	0.706481	0.225036
BEX2	BEX2_HUMAN	0.702255	0.325796	1.82145	0.094649	0.385546	0.00794792
EPSTI1	ESIP1_HUMAN	0.876989	0.567852	1.82165	0.00928706	0.481426	0.00150826
IGF2	IGF2_HUMAN	1.02701	0.887744	1.82185	0.00164013	0.563718	0.00260196
GAGE2D	GGE2D_HUMAN	1.58337	0.0876404	1.82219	0.0247357	0.868941	0.593956
AP3B2	AP3B2_HUMAN	1.56753	0.133844	1.8235	0.0435094	0.859626	0.606312
VDR	VDR_HUMAN	0.741689	0.18081	1.8345	0.00778766	0.404302	6.37066e-05
IDNK	GNTK_HUMAN	0.796073	0.236414	1.83803	0.00222845	0.433112	2.20281e-05
TSC22D3	T22D3_HUMAN	0.783489	0.287137	1.84205	0.00832269	0.425335	0.000212675
OAS2	OAS2_HUMAN	0.860029	0.406685	1.84643	0.000748171	0.465779	2.65494e-05
CHN2	CHIO_HUMAN	1.15834	0.572041	1.84692	0.0204154	0.627175	0.0782962
C19orf77	CS077_HUMAN	0.720438	0.362169	1.85041	0.0874417	0.389339	0.00877891
CD163L1	C163B_HUMAN	1.52005	0.0843476	1.85313	0.0115881	0.820264	0.421561
ZNF385C	Z385C_HUMAN	0.671915	0.252119	1.85632	0.0782964	0.361961	0.00367069
SRRM3	SRRM3_HUMAN	0.854494	0.660979	1.86183	0.0840874	0.458954	0.0302397
HTN3	HIS3_HUMAN	0.744917	0.321376	1.86382	0.0394296	0.399671	0.00228153
FAM65C	FA65C_HUMAN	1.07358	0.834327	1.86836	0.065599	0.574613	0.102675
TFF3	TFF3_HUMAN	1.20432	0.42252	1.86941	0.00734292	0.644227	0.0598055
DOK7	DOK7_HUMAN	2.28971	0.0005678	1.87118	0.00882084	1.22367	0.405105
HNF4A	HNF4A_HUMAN	1.49223	0.206007	1.87433	0.0454585	0.796141	0.464339
HNMT	HNMT_HUMAN	1.07903	0.672945	1.87478	0.000624077	0.575547	0.00262564
RBM11	RBM11_HUMAN	1.00213	0.99453	1.87494	0.0462198	0.534489	0.0466106
SKAP1	SKAP1_HUMAN	1.04798	0.87776	1.8761	0.0419968	0.558598	0.0595796
ABCA12	ABCAC_HUMAN	1.49195	0.239234	1.88375	0.0607842	0.79201	0.487114
RGS9	RGS9_HUMAN	1.15331	0.653262	1.88518	0.0510239	0.61178	0.131074
SEMA3B	SEM3B_HUMAN	0.963575	0.845854	1.88589	0.00108392	0.510938	0.000525333
LARGE	LARGE_HUMAN	5.08163	3.37544e-09	1.89171	0.0161229	2.68626	0.00036936
LRRTM4	LRRT4_HUMAN	2.64774	0.00655022	1.89239	0.0756693	1.39915	0.347063
CECR2	CECR2_HUMAN	0.827217	0.591666	1.89674	0.0673258	0.436127	0.0180161
CCDC120	CC120_HUMAN	1.15206	0.620304	1.89768	0.027659	0.607091	0.0866323
NIPAL4	NIPA4_HUMAN	0.892361	0.744363	1.89804	0.0694004	0.470148	0.0320872
RAP1GAP	RPGP1_HUMAN	1.6213	0.148482	1.89974	0.0559166	0.853432	0.639127
SYTL3	SYTL3_HUMAN	1.39192	0.348579	1.90112	0.0697076	0.73216	0.379887
ITGB6	ITB6_HUMAN	2.27004	0.00260379	1.90591	0.0172123	1.19105	0.526012
BATF	BATF_HUMAN	1.53607	0.232146	1.90672	0.0719976	0.805612	0.546178
MAF	MAF_HUMAN	1.84696	0.0771192	1.91205	0.0616614	0.965954	0.919897
CXADR	CXAR_HUMAN	1.40052	0.305798	1.91275	0.0494609	0.732206	0.346081
TRBC2	TRBC2_HUMAN	2.14326	1.78961e-05	1.91449	0.000246625	1.11949	0.529937
CPE	CBPE_HUMAN	1.3315	0.386454	1.91545	0.0516433	0.695133	0.278168
CYP4F12	CP4FC_HUMAN	2.64265	0.00634078	1.91582	0.0669005	1.37938	0.368289
SDK2	SDK2_HUMAN	2.03604	0.0334052	1.91707	0.0519448	1.06206	0.855093
NPIPA5	NPIA5_HUMAN	0.809148	0.549672	1.91848	0.067405	0.421765	0.0151969
CDA	CDD_HUMAN	1.38984	0.218373	1.92075	0.0157563	0.723589	0.234058
FGF17	FGF17_HUMAN	0.7354	0.392853	1.92225	0.0679655	0.382572	0.00735849
SYT12	SYT12_HUMAN	0.673464	0.0631967	1.92555	0.00293708	0.349751	1.40539e-06
FIBCD1	FBCD1_HUMAN	1.56937	0.21023	1.92567	0.0685986	0.814973	0.569958
CST1	CYTN_HUMAN	1.0581	0.792121	1.92571	0.00227846	0.549461	0.00529357
ASPRV1	APRV1_HUMAN	1.11729	0.748426	1.92644	0.0606466	0.579977	0.119138
TNC	TENA_HUMAN	0.943729	0.788789	1.92719	0.00315488	0.489692	0.00125248
TRO	TROP_HUMAN	1.25252	0.53157	1.93985	0.0651157	0.645683	0.223175
TNFRSF9	TNR9_HUMAN	2.27993	0.0181829	1.94205	0.0565182	1.17398	0.647986
ADARB2	RED2_HUMAN	0.9164	0.795966	1.94261	0.0551473	0.471737	0.0292267
FBXL13	FXL13_HUMAN	1.45138	0.11301	1.94338	0.0052595	0.746834	0.22427
TLL1	TLL1_HUMAN	3.08271	0.000192361	1.95343	0.0246336	1.5781	0.134666
QPCT	QPCT_HUMAN	0.867447	0.407281	1.95355	0.000120232	0.444037	2.91512e-06
MAN1A1	MA1A1_HUMAN	1.08079	0.70839	1.95528	0.00143065	0.552757	0.00480697
LRRC29	LRC29_HUMAN	0.925081	0.79412	1.9562	0.0277318	0.472898	0.0136856
MEIS3	MEIS3_HUMAN	0.705031	0.0716107	1.95903	0.000806569	0.359888	2.66803e-07
USP18	UBP18_HUMAN	0.790199	0.33779	1.96627	0.00621261	0.401878	0.000219942
RASGRP2	GRP2_HUMAN	2.22813	0.00486943	1.9689	0.0168111	1.13166	0.668333
PCDHB2	PCDB2_HUMAN	1.89029	0.0734223	1.97673	0.0551904	0.956272	0.899281
UNC5B	UNC5B_HUMAN	0.942663	0.80192	1.98996	0.0037632	0.47371	0.00163173
FOXQ1	FOXQ1_HUMAN	1.16798	0.391156	1.99401	0.000158863	0.585743	0.0034458
CMTM8	CKLF8_HUMAN	1.2578	0.326948	1.99676	0.00372069	0.629918	0.0534487
KCNJ11	IRK11_HUMAN	0.88545	0.720151	1.99837	0.0439023	0.443087	0.0175696
HIST1H2BC	H2B1C_HUMAN	0.687068	0.216904	2.00573	0.0262675	0.342552	0.000554773
LYPD6B	LPD6B_HUMAN	4.13939	3.95442e-08	2.01176	0.00597298	2.0576	0.00560923
FAM198B	F198B_HUMAN	3.5957	0.000346957	2.02153	0.0502839	1.7787	0.106512
KIRREL3	KIRR3_HUMAN	3.83835	1.47267e-05	2.02338	0.0194739	1.897	0.0421682
NOV	NOV_HUMAN	2.69169	3.57692e-10	2.02594	6.76851e-06	1.32861	0.0745041
PLLP	PLLP_HUMAN	0.984197	0.957462	2.02925	0.0188824	0.485006	0.0162553
RARRES1	TIG1_HUMAN	1.13445	0.540227	2.031	0.000638448	0.558565	0.00501632
DUSP8	DUS8_HUMAN	0.675446	0.151802	2.0349	0.0122293	0.331931	8.43833e-05
HKDC1	HKDC1_HUMAN	0.990921	0.979725	2.0354	0.0468106	0.486843	0.0441412
LUZP2	LUZP2_HUMAN	1.75266	0.0199352	2.04029	0.00317177	0.859028	0.531765
IFIT1	IFIT1_HUMAN	0.662773	0.0565881	2.04323	0.000934611	0.324376	1.83027e-07
CSGALNACT1	CGAT1_HUMAN	0.975385	0.899596	2.04628	0.000413669	0.476661	0.000247309
GDA	GUAD_HUMAN	1.4233	0.00966345	2.05372	1.57567e-07	0.693036	0.00773592
SIPA1L2	SI1L2_HUMAN	1.53751	0.0146209	2.05486	4.8111e-05	0.748231	0.10328
SIRT4	SIR4_HUMAN	0.980668	0.955579	2.05712	0.0412339	0.47672	0.035866
LOXL4	LOXL4_HUMAN	4.64911	2.65606e-12	2.06428	0.000584913	2.25216	0.000271954
GDF9	GDF9_HUMAN	0.773779	0.460904	2.06539	0.0394111	0.374641	0.00515383
SLC7A7	YLAT1_HUMAN	1.05741	0.868668	2.07011	0.0334413	0.510797	0.0494439
SPNS3	SPNS3_HUMAN	1.1013	0.787005	2.07027	0.0423492	0.53196	0.0782597
PIK3IP1	P3IP1_HUMAN	1.03249	0.859818	2.0724	7.51554e-05	0.498209	0.000150882
HIST1H1C	H12_HUMAN	0.680998	0.0421214	2.07381	0.000142527	0.328381	5.47857e-09
LTB	TNFC_HUMAN	0.730719	0.33538	2.07891	0.0263234	0.351492	0.00145369
LGALS9	LEG9_HUMAN	1.05555	0.842948	2.07893	0.0078934	0.507738	0.0138418
ALDH1L1	AL1L1_HUMAN	2.33342	0.00614555	2.08538	0.0172237	1.11894	0.71883
GRAMD1B	GRM1B_HUMAN	2.29017	0.0200161	2.09611	0.0376022	1.09258	0.804609
MMP1	MMP1_HUMAN	0.97307	0.916925	2.1006	0.00477136	0.463234	0.00341731
FAT2	FAT2_HUMAN	1.8396	0.0896544	2.10648	0.0378288	0.873305	0.704969
MX1	MX1_HUMAN	0.702689	0.262971	2.10792	0.0180187	0.333357	0.000492875
SYNC	SYNCI_HUMAN	1.71078	0.122951	2.11091	0.0325972	0.810445	0.55045
CFI	CFAI_HUMAN	2.36064	0.0141957	2.11222	0.0331054	1.11761	0.748956
TTLL1	TTLL1_HUMAN	0.862214	0.504788	2.11345	0.00134237	0.407965	0.00010585
KCNN3	KCNN3_HUMAN	1.32169	0.419778	2.11602	0.0284223	0.624612	0.167579
CCDC71L	CC71L_HUMAN	0.798199	0.133435	2.13507	7.47579e-07	0.373851	1.13302e-10
MMP10	MMP10_HUMAN	1.62732	0.176257	2.13712	0.0349373	0.761453	0.449235
TSLP	TSLP_HUMAN	2.28934	0.00582484	2.13973	0.0111477	1.06992	0.824815
FXYD3	FXYD3_HUMAN	2.32181	0.00918282	2.15224	0.0176445	1.07879	0.815742
CSF2	CSF2_HUMAN	0.686088	0.0377799	2.15755	3.57441e-05	0.317994	5.5807e-10
ASB2	ASB2_HUMAN	0.856922	0.653558	2.16088	0.0274279	0.396562	0.00792333
OLR1	OLR1_HUMAN	1.34011	0.27498	2.16247	0.0045872	0.61971	0.0798704
KCNJ16	IRK16_HUMAN	1.00674	0.979782	2.16638	0.00458265	0.464711	0.00485376
ALDH1A1	AL1A1_HUMAN	0.843508	0.627116	2.16967	0.0287932	0.388773	0.00752312
ZMAT4	ZMAT4_HUMAN	1.77979	0.103093	2.17492	0.0283944	0.818322	0.573276
CST6	CYTM_HUMAN	1.49963	0.259594	2.17616	0.0306819	0.689118	0.301054
ADAMTS5	ATS5_HUMAN	0.96134	0.869867	2.18897	0.00187179	0.439175	0.0010273
BEST1	BEST1_HUMAN	0.760226	0.372018	2.20389	0.0127289	0.344948	0.000721438
VCAM1	VCAM1_HUMAN	1.02861	0.913157	2.20848	0.00290113	0.465757	0.00401707
PCSK1N	PCSK1_HUMAN	0.865642	0.603867	2.21613	0.00606284	0.39061	0.00109318
ST14	ST14_HUMAN	3.84491	2.38174e-11	2.22601	5.73688e-05	1.72727	0.00723265
SLC15A1	S15A1_HUMAN	1.11023	0.733924	2.22837	0.0107749	0.498226	0.0266397
DHRS2	DHRS2_HUMAN	5.30791	2.90652e-13	2.23477	0.000360485	2.37514	0.000168247
SIGLEC15	SIG15_HUMAN	1.43076	0.01245	2.23719	2.77213e-08	0.639535	0.00213967
ALPK2	ALPK2_HUMAN	2.54199	0.00875144	2.24859	0.0230383	1.13048	0.728497
HSPB8	HSPB8_HUMAN	1.78394	0.0718498	2.26436	0.0103234	0.787835	0.448341
BCHE	CHLE_HUMAN	0.891052	0.695744	2.27073	0.00687633	0.392407	0.00196054
L3MBTL4	LMBL4_HUMAN	1.19607	0.619049	2.27138	0.022525	0.526582	0.0744927
INHBE	INHBE_HUMAN	0.674179	0.273651	2.28425	0.0216126	0.295142	0.000692806
KCNK2	KCNK2_HUMAN	3.05346	0.00185528	2.29755	0.0201692	1.32901	0.429318
ROR2	ROR2_HUMAN	1.07486	0.83641	2.29782	0.0184197	0.467774	0.0313187
ADAM8	ADAM8_HUMAN	0.710832	0.0183848	2.30118	1.7714e-08	0.3089	1.44508e-15
MB	MYG_HUMAN	2.49721	0.00172872	2.30797	0.00412523	1.08199	0.789698
AMZ1	AMZ1_HUMAN	0.81052	0.493169	2.30949	0.00753872	0.350951	0.000788921
NPY1R	NPY1R_HUMAN	1.58952	0.00676147	2.31438	1.53341e-06	0.686802	0.0336327
BCO2	BCDO2_HUMAN	1.09003	0.704244	2.3333	0.000221696	0.467161	0.000908419
GRIK2	GRIK2_HUMAN	1.33315	0.315493	2.34705	0.00319421	0.568011	0.0511512
RSPO3	RSPO3_HUMAN	1.90419	0.0732761	2.36489	0.0165011	0.805193	0.545165
GPR116	GP116_HUMAN	3.38601	4.00584e-06	2.37091	0.000987813	1.42815	0.182922
ITGA11	ITA11_HUMAN	1.02195	0.907736	2.3728	6.37717e-06	0.430694	1.05565e-05
EPHB6	EPHB6_HUMAN	3.74429	1.85832e-09	2.39153	5.75641e-05	1.56565	0.0439115
FRY	FRY_HUMAN	1.06624	0.776052	2.39639	0.000156873	0.444939	0.000457112
PAPLN	PPN_HUMAN	0.681314	0.0209212	2.40419	3.86507e-07	0.283387	1.78714e-13
ZNF608	ZN608_HUMAN	1.92156	0.00315743	2.43601	6.77005e-05	0.788814	0.295857
TMPRSS3	TMPS3_HUMAN	0.766765	0.348818	2.43653	0.00221455	0.314695	6.52084e-05
SPTBN5	SPTN5_HUMAN	0.947526	0.832449	2.43879	0.000790638	0.388522	0.00035168
RASD2	RHES_HUMAN	1.49682	0.0767387	2.44238	0.000110385	0.612853	0.034989
DNAJC12	DJC12_HUMAN	0.968766	0.872363	2.44954	8.8553e-06	0.39549	4.04602e-06
SHH	SHH_HUMAN	2.95808	1.56765e-05	2.4529	0.000333047	1.20595	0.460892
SLC1A3	EAA1_HUMAN	3.7079	9.97538e-15	2.46562	6.4086e-08	1.50384	0.0176696
VIPR1	VIPR1_HUMAN	2.92351	8.07569e-08	2.47702	5.29144e-06	1.18025	0.412411
F2RL2	PAR3_HUMAN	3.76024	8.83581e-11	2.48951	5.42876e-06	1.51044	0.0476417
IL2RG	IL2RG_HUMAN	0.730556	0.275396	2.49664	0.00194517	0.292615	2.86723e-05
CAMK1D	KCC1D_HUMAN	1.40507	0.0550622	2.49983	3.79456e-07	0.562067	0.0014796
NFATC4	NFAC4_HUMAN	1.07976	0.783881	2.50028	0.00183258	0.431855	0.00427126
TMC4	TMC4_HUMAN	0.950911	0.861462	2.50165	0.00183745	0.380113	0.000992317
DRD1	DRD1_HUMAN	2.329	0.0145245	2.51004	0.00766022	0.92787	0.825727
STRA6	STRA6_HUMAN	2.22571	0.0235052	2.52	0.00898631	0.88322	0.727182
SLC13A3	S13A3_HUMAN	0.713319	0.261391	2.54959	0.00301244	0.279778	4.53783e-05
IFI6	IFI6_HUMAN	0.722564	0.329526	2.5593	0.00480996	0.282329	0.000147919
PDK4	PDK4_HUMAN	1.72916	0.058811	2.57104	0.00132271	0.672553	0.182067
ARHGAP40	RHG40_HUMAN	1.12937	0.734695	2.58273	0.00835942	0.437279	0.021509
ISLR2	ISLR2_HUMAN	2.84346	0.0028493	2.59258	0.00646413	1.09677	0.793671
POSTN	POSTN_HUMAN	5.74966	9.23925e-07	2.63158	0.006156	2.18487	0.0292044
GOLGA7B	GOG7B_HUMAN	1.45435	0.0491236	2.65074	4.48915e-07	0.548659	0.00197
HSH2D	HSH2D_HUMAN	0.714673	0.180049	2.65742	0.000110896	0.268935	1.95867e-07
TNFRSF11B	TR11B_HUMAN	0.89171	0.490153	2.68815	3.11112e-09	0.331719	3.68993e-11
CFH	CFAH_HUMAN	2.88526	3.18056e-08	2.69155	2.31917e-07	1.07197	0.718242
EMR2	EMR2_HUMAN	1.05575	0.870901	2.72304	0.00326449	0.38771	0.00537092
SORBS2	SRBS2_HUMAN	2.20067	0.000512117	2.75714	1.01356e-05	0.79817	0.337419
PRSS22	BSSP4_HUMAN	2.24735	0.0240367	2.82197	0.00387218	0.796378	0.527011
NPY5R	NPY5R_HUMAN	3.01509	0.00157459	2.85902	0.00260417	1.05459	0.880388
RERG	RERG_HUMAN	1.96783	0.0355689	2.8683	0.00123255	0.686062	0.253641
EPHA3	EPHA3_HUMAN	6.40203	1.31225e-09	2.89339	0.000353225	2.21264	0.0105687
MUC6	MUC6_HUMAN	0.66493	0.20697	2.90734	0.00135809	0.228707	8.41634e-06
HPGD	PGDH_HUMAN	3.90565	8.51353e-06	2.98115	0.000312315	1.31011	0.387269
GPR133	GP133_HUMAN	2.1947	0.0290203	3.00346	0.00224066	0.730724	0.383113
NCAM1	NCAM1_HUMAN	2.49037	0.00291509	3.08097	0.000294977	0.808307	0.507525
CSF2RA	CSF2R_HUMAN	1.08843	0.804586	3.10524	0.0011338	0.350514	0.00259605
CDH1	CADH1_HUMAN	5.43654	1.01592e-07	3.22254	0.000173894	1.68704	0.106878
PDPN	PDPN_HUMAN	2.15706	0.0314266	3.26332	0.000868493	0.661002	0.241257
TNFSF18	TNF18_HUMAN	3.35491	0.000493364	3.40001	0.000428518	0.986738	0.969659
TRIM31	TRI31_HUMAN	3.44989	3.34923e-05	3.55841	2.14045e-05	0.969503	0.918311
SLC14A1	UT1_HUMAN	3.12312	3.3343e-11	3.71605	3.35322e-14	0.840442	0.327452
KLRC2	NKG2C_HUMAN	1.36323	0.337774	3.90625	3.41538e-05	0.348986	0.0013945
SLC22A3	S22A3_HUMAN	4.26066	3.26395e-05	3.95898	7.83697e-05	1.0762	0.835827
SULF1	SULF1_HUMAN	4.18995	3.04713e-05	4.0626	4.45667e-05	1.03135	0.929614
TNFSF15	TNF15_HUMAN	9.04498	1.9702e-19	5.18194	4.75685e-12	1.74548	0.0264561
LIPH	LIPH_HUMAN	4.08571	1.05318e-06	6.68863	1.45446e-10	0.610844	0.107148

## Sheet: Supp. Table 2- Spreadsheed 2
Supplementary Table 2- Spreadsheet 2: List of 44 pathways, as revealed by the IPA pathway mapping analysis. With red font those pathways directly associated with PFN1.
Ingenuity Canonical Pathways	-log(p-value)	p-value	Ratio	Molecules
Role of Macrophages, Fibroblasts and Endothelial Cells in Rheumatoid Arthritis	3,78E00	0.000165959	7,67E-02	NFATC4,F2RL1,CSF2,PLCB2,TLR1,GNAO1,PLCB4,WNT5B,ROR2,CAMK4,VCAM1,IRAK3,PIK3CG,TNFRSF11B,IL1R1,IL1A,CEBPG,IL1RAPL1,MMP1,IL33,LTB,IKBKE
VDR/RXR Activation	3,75E00	0.000177828	1,3E-01	CSF2,S100G,SEMA3B,TGFB2,IGFBP3,VDR,CST6,WT1,CSNK2A1,RUNX2
Hepatic Fibrosis / Hepatic Stellate Cell Activation	3,58E00	0.000263027	8,84E-02	COL4A1,BAMBI,COL21A1,TGFB2,VCAM1,IGF2,IL10RA,TNFRSF11B,SMAD7,IL1R1,STAT1,IL1A,MYH11,IGFBP3,IL1RAPL1,MMP1
LPS/IL-1 Mediated Inhibition of RXR Function	2,5E00	0.00316228	7,21E-02	FABP6,ALDH1L1,ABCC2,ABCG1,UST,NR1I3,TNFRSF11B,SOD3,SLC27A2,IL1R1,ALDH1A1,IL1A,GSTA4,IL1RAPL1,IL33
Antioxidant Action of Vitamin C	2,45E00	0.00354813	9,47E-02	PNPLA3,CSF2,PLCB2,PLCB4,CSF2RA,PLA2G7,PLB1,PLA2G4A,IKBKE
Eicosanoid Signaling	2,43E00	0.00371535	1,13E-01	PNPLA3,GGT1,PLA2G7,PLB1,PTGES,PLA2G4A,PTGS1
Role of Osteoblasts, Osteoclasts and Chondrocytes in Rheumatoid Arthritis	2,39E00	0.0040738	7,01E-02	NFATC4,CSF2,WNT5B,CAMK4,BIRC3,PIK3CG,TNFRSF11B,IL1R1,ADAMTS5,IL1A,IL1RAPL1,MMP1,IL33,RUNX2,IKBKE
Interferon Signaling	2,36E00	0.00436516	1,47E-01	OAS1,IFIT1,STAT1,IFIT3,MX1
Hepatic Cholestasis	2,28E00	0.00524807	7,59E-02	TNFRSF11B,FABP6,CSF2,ABCC2,IL1R1,IL1A,TGFB2,IL1RAPL1,HNF4A,IL33,IRAK3,IKBKE
Chemokine Signaling	2,21E00	0.00616595	1,03E-01	CXCR4,NOX1,PLCB2,PLCB4,CAMK4,CAMK1D,PIK3CG
TGF-β Signaling	2,16E00	0.00691831	9,2E-02	ACVR1C,SMAD7,FOXH1,TGFB2,VDR,HNF4A,RUNX2,BMPR1B
Inhibition of Matrix Metalloproteases	2,15E00	0.00707946	1,32E-01	THBS2,SDC2,MMP12,MMP10,MMP1
Granulocyte Adhesion and Diapedesis	2,14E00	0.00724436	7,27E-02	TNFRSF11B,CXCR4,IL1R1,SDC2,MMP12,IL1A,MMP10,JAM3,IL1RAPL1,MMP1,IL33,VCAM1
Phospholipases	2,08E00	0.00831764	1,09E-01	PNPLA3,PLCB2,PLCB4,PLA2G7,PLB1,PLA2G4A
Serotonin Degradation	2,08E00	0.00831764	1,09E-01	DHRS9,LARGE,ALDH1A1,UGT1A7 (includes others),CSGALNACT1,DHRS2
G-Protein Coupled Receptor Signaling	2,07E00	0.00851138	6,3E-02	PLCB2,GNAO1,PLCB4,CNR1,CAMK4,NPY1R,VIPR1,RAP1GAP,PIK3CG,DRD1,GABBR2,GPER1,MAP3K8,PDE4D,RGS2,IKBKE
Dendritic Cell Maturation	2,06E00	0.00870964	7,1E-02	FSCN3,TNFRSF11B,CSF2,PLCB2,RELB,STAT1,PLCB4,IL1A,IL33,PIK3CG,LTB,IKBKE
Glutamate Receptor Signaling	2,04E00	0.00912011	1,07E-01	SLC17A7,SLC1A7,GRIK2,CAMK4,SLC1A3,GRIN1
IL-6 Signaling	1,89E00	0.0128825	7,76E-02	TNFRSF11B,CYP19A1,IL1R1,IL1A,IL1RAPL1,CSNK2A1,IL33,PIK3CG,IKBKE
p38 MAPK Signaling	1,87E00	0.0134896	7,69E-02	DUSP10,IL1R1,STAT1,IL1A,TGFB2,IL1RAPL1,PLA2G4A,IL33,IRAK3
HMGB1 Signaling	1,85E00	0.0141254	7,63E-02	TNFRSF11B,CSF2,IL1R1,IL1A,TGFB2,RHOU,VCAM1,RND2,PIK3CG
Altered T Cell and B Cell Signaling in Rheumatoid Arthritis	1,81E00	0.0154882	8,64E-02	CSF2,RELB,TLR1,IL1A,TNFSF13,IL33,LTB
PXR/RXR Activation	1,8E00	0.0158489	9,52E-02	PCK2,NR1I3,ABCC2,ALDH1A1,UGT1A7 (includes others),HNF4A
Atherosclerosis Signaling	1,78E00	0.0165959	7,44E-02	CXCR4,PNPLA3,IL1A,PLA2G7,PLB1,PLA2G4A,MMP1,IL33,VCAM1
RAR Activation	1,74E00	0.018197	6,42E-02	DHRS9,SMAD7,ALDH1A1,RELB,NR2F1,TGFB2,IGFBP3,SDR16C5,CSNK2A1,MMP1,RARB,PIK3CG
Axonal Guidance Signaling	1,68E00	0.020893	5,16E-02	NFATC4,EPHB6,PLCB2,ADAM8,SRGAP3,GNAO1,PLCB4,SDC2,EPHA3,SEMA3B,WNT5B,SEMA6A,PIK3CG,CXCR4,WAS,PFN1,ADAMTS5,SEMA3C,UNC5B,MMP10,SHH,ADAMTS7
NF-κB Signaling	1,67E00	0.0213796	6,51E-02	TNFRSF11B,IL1R1,RELB,TLR1,MAP3K8,IL1A,CSNK2A1,IL33,IRAK3,BMPR1B,PIK3CG
Purine Nucleotides Degradation II (Aerobic)	1,66E00	0.0218776	1,58E-01	XDH,CECR1,GDA
IL-10 Signaling	1,65E00	0.0223872	8,82E-02	IL1R1,IL1A,IL1RAPL1,IL33,IL10RA,IKBKE
PPAR Signaling	1,58E00	0.0263027	7,78E-02	TNFRSF11B,IL1R1,IL1A,NR2F1,IL1RAPL1,IL33,IKBKE
Lymphotoxin β Receptor Signaling	1,53E00	0.0295121	9,26E-02	RELB,VCAM1,PIK3CG,LTB,IKBKE
Sperm Motility	1,51E00	0.030903	7,02E-02	PNPLA3,PLCB2,PLCB4,PDE4D,CAMK4,PLA2G7,PLB1,PLA2G4A
Prostanoid Biosynthesis	1,49E00	0.0323594	2,22E-01	PTGES,PTGS1
L-cysteine Degradation II	1,49E00	0.0323594	1E00	CTH
Asparagine Biosynthesis I	1,49E00	0.0323594	1E00	ASNS
Xenobiotic Metabolism Signaling	1,41E00	0.0389045	5,47E-02	ALDH1L1,ABCC2,UGT1A7 (includes others),CAMK4,CAMK1D,MAF,UST,PIK3CG,NR1I3,SOD3,ALDH1A1,MAP3K8,IL1A,GSTA4
Role of Pattern Recognition Receptors in Recognition of Bacteria and Viruses	1,41E00	0.0389045	6,72E-02	OAS1,CSF2,TLR1,IFIH1,IL1A,OAS2,TGFB2,PIK3CG
Neuropathic Pain Signaling In Dorsal Horn Neurons	1,39E00	0.040738	7,07E-02	PLCB2,PLCB4,KCNN3,CAMK4,CAMK1D,GRIN1,PIK3CG
Gαq Signaling	1,34E00	0.0457088	6,21E-02	NFATC4,PLCB2,PLCB4,RGS2,CAMK4,RHOU,RND2,PIK3CG,IKBKE
PI3K Signaling in B Lymphocytes	1,34E00	0.0457088	6,5E-02	NFATC4,PLCB2,PLCB4,CAMK4,PLEKHA4,DAPP1,PIK3CG,IKBKE
Cellular Effects of Sildenafil (Viagra)	1,32E00	0.047863	6,45E-02	CACNG7,PLCB2,PLCB4,KCNN3,PDE4D,MYLK,MYH11,CAMK4
cAMP-mediated signaling	1,32E00	0.047863	5,56E-02	DRD1,GABBR2,GPER1,GNAO1,CNR1,PDE4D,RGS2,CAMK4,VIPR1,NPY1R,RAP1GAP,CAMK1D
iNOS Signaling	1,31E00	0.0489779	9,3E-02	STAT1,CAMK4,IRAK3,IKBKE
PCP pathway	1,31E00	0.0489779	8,06E-02	RSPO3,PFN1,SDC2,WNT5B,ROR2
