# Supplementary material for: Silencing of Profilin-1 suppresses cell adhesion and tumor growth via predicted alterations in integrin and Ca2+ signaling in T24M-based bladder cancer models
Source: Oncotarget. 2016 Sep 23;7(43):70750–68. doi: 10.18632/oncotarget.12218 (PMC5342587; doi:10.18632/oncotarget.12218)
Supplement: Supplementary file 4 [file oncotarget-07-70750-s004.xlsx]

## Sheet: Supp. Table 3- Spreadsheet 1
Supplementary Table 3 - Spreadsheet 1: Data integration including transcriptomics data, antibody- based analysis of secreted factors and cell –surface receptor analysis. Agreement between the datasets is investigated in terms of significant alterations between the shortlisted targets pointing towards the same regulation of expression.
			Secretome (Proteome Array)			FACS analysis
	Swiss-prot ID	Gene Name	Fold Change (T24MshPFN1/ T24MshSCR)	Regulation (>1.5 fold)	p value	Fold Change (T24MshPFN1/ T24MshSCR)
	ITA5_HUMAN	ITGA5	-	-	-	0.917781
	ITB1_HUMAN	ITGB1	-	-	-	0.755506
	ITA4_HUMAN	ITGA4	-	-	-	1.20352
	THY1_HUMAN	THY1	-	-	-	1.11174
	LYAM3_HUMAN	SELP	-	-	-	0.843419
	CD44_HUMAN	CD44	-	-	-	0.758644
	PLMN_HUMAN	PLG	0.33197	Down	0.0301207	-
	ANGP2_HUMAN	ANGPT2	0.434395	Down	0.0403643	-
	CCL2_HUMAN	CCL2	12.366	Up	0.000719542	-
	IL3RB_HUMAN	CSF2	2.36709	Up	0.015893	-
	TYPH_HUMAN	TYMP	1.5679	Up	0.0105005	-
	FGF1_HUMAN	FGF1	0.189766	Down	0.0194	-
	INHBA_HUMAN	INHBA	0.243958	Down	0.00313671	-
	PSPN_HUMAN	PSPN	0.357818	Down	0.185775	-
	EDN1_HUMAN	EDN1	0.385611	Down	0.00972171	-
	ATS1_HUMAN	ADAMTS1	0.42558	Down	0.0296719	-
	ANGP1_HUMAN)	ANGPT1	0.467507	Down	0.00439958	-
	IL1B_HUMAN	IL1B	0.492822	Down	0.0956158	-
	HBEGF_HUMAN	HBEGF	0.5461	Down	0.0369855	-
	DPP4_HUMAN	DPP4	30.3009	Up	0.00104563	-
	PEDF_HUMAN	SERPINF1	13.6397	Up	0.00311226	-
	FGF2_HUMAN	FGF2	12.2044	Up	0.0125157	-
	SPB5_HUMAN	SERPINB5	9.64247	Up	0.052637	-
	FGF7_HUMAN	FGF7	2.44162	Up	0.156339	-
	IBP2_HUMAN	IGFBP2	1.19032	No change	0.0697703	-
	IBP1_HUMAN	IGFBP1	1.18692	No change	0.0559625	-
	AREG_HUMAN	AREG	1.07126	No change	0.199688	-
	IL8_HUMAN	CXCL8	0.669752	No change	0.00188296	-
	IBP3_HUMAN	IGFBP3	0.822213	No change	0.0106072	-
	PTX3_HUMAN	PTX3	0.949581	No change	0.20014	-
	VEGFA_HUMAN	VEGFA	0.961741	No change	0.294031	-
	PDGFA_HUMAN	PDGFA	1.39436	No change	0.0437433	-
	NRG1_HUMAN	NRG1	1.34831	No change	0.194103	-
	PDGFB_HUMAN	PDGFB	1.26902	No change	0.0527816	-
	PAI1_HUMAN	SERPINE1	1.20746	No change	0.108045	-
	EGLN_HUMAN	ENG	1.19651	No change	0.00951616	-
	EGF_HUMAN	EGF	1.16802	No change	0.426497	-
	PIGF_HUMAN	PIGF	1.14454	No change	0.0357976	-
	TIMP4_HUMAN	TIMP4	1.11129	No change	0.20982	-
	CXL16_HUMAN	CXCL16	1.05865	No change	0.247336	-
	TIMP1_HUMAN	TIMP1	1.05066	No change	0.347524	-
	FA12_HUMAN	F12	1.04495	No change	0.330814	-
	TGFB1_HUMAN	TGFB1	0.690606	No change	0.00619568	-
	TSP1_HUMAN	THBS1	0.750177	No change	0.00735327	-
	VEGFC_HUMAN	VEGFC	0.759366	No change	0.174592	-
	UROK_HUMAN	PLAU	0.829642	No change	0.0725926	-
	COIA1_HUMAN	COL18A1	0.841463	No change	0.00346094	-
	VASH1_HUMAN	VASH1	0.891622	No change	0.453404	-
	ANGI_HUMAN	ANG	0.971242	No change	0.349655	-
	CCL3_HUMAN	CCL3	0.626141	Down	0.255734	-
	MMP8_HUMAN	MMP8	4.3009	Up	0.0119339	-
	PLF4_HUMAN	PF4	2.14855	Up	0.000364486	-
	HGF_HUMAN	HGF	1.19704	No change	0.245253	-
	PRL_HUMAN	PRL	1.09358	No change	0.463266	-
	LEP_HUMAN	LEP	0.685415	No change	0.0655986	-
	PROK1_HUMAN	PROK1	0.688568	No change	0.0483498	-
	GDNF_HUMAN	GDNF	0.81543	No change	0.0116041	-
	MMP9_HUMAN	MMP9	0.862553	No change	0.173184	-
	FGF4_HUMAN	FGF4	0.182525	Down	0.0707185	-
	ARTN_HUMAN	ARTN	1.78828	Up	0.26947	-
	TSP2_HUMAN	THBS2	1.56413	Up	0.153347	-

## Sheet: Supp. Table 3- Spreadsheet 2
Supplementary Table 3- Spreadsheet 2: Data integration including transcriptomics data, antibody- based analysis of secreted factors and cell –surface receptor analysis. Agreement between the datasets is investigated in terms of significant alterations between the shortlisted targets pointing towards the same regulation of expression.
		Transcriptomics Data
Swiss-prot ID	Gene Name	Fold Change (T24MshPFN1/ T24MshSCR)	Regulation (>1.5 fold)
ITA5_HUMAN	ITGA5	1.11237	No change
ITB1_HUMAN	ITGB1	1.06919	No change
ITA4_HUMAN	ITGA4	N/A	-
THY1_HUMAN	THY1	1.38298	No change
LYAM3_HUMAN	SELP	N/A	-
CD44_HUMAN	CD44	1.02113	No change
PLMN_HUMAN	PLG	0.360361	Down
ANGP2_HUMAN	ANGPT2	0.655114	Down
CCL2_HUMAN	CCL2	2.51888	Up
IL3RB_HUMAN	CSF2	2.29644	Up
TYPH_HUMAN	TYMP	2.07281	Up
FGF1_HUMAN	FGF1	0.687807	No change
INHBA_HUMAN	INHBA	1.37188	No change
PSPN_HUMAN	PSPN	0.781873	No change
EDN1_HUMAN	EDN1	1.06347	No change
ATS1_HUMAN	ADAMTS1	0.697715	No change
ANGP1_HUMAN)	ANGPT1	0.806524	No change
IL1B_HUMAN	IL1B	0.993953	No change
HBEGF_HUMAN	HBEGF	1.00341	No change
DPP4_HUMAN	DPP4	1.08141	No change
PEDF_HUMAN	SERPINF1	1.22517	No change
FGF2_HUMAN	FGF2	0.981575	No change
SPB5_HUMAN	SERPINB5	1.01315	No change
FGF7_HUMAN	FGF7	1.44606	No change
IBP2_HUMAN	IGFBP2	0.278328	Down
IBP1_HUMAN	IGFBP1	1.56585	Up
AREG_HUMAN	AREG	1.71676	Up
IL8_HUMAN	CXCL8	1.70192	Up
IBP3_HUMAN	IGFBP3	1.79582	Up
PTX3_HUMAN	PTX3	1.53582	Up
VEGFA_HUMAN	VEGFA	2.20753	Up
PDGFA_HUMAN	PDGFA	1.12738	No change
NRG1_HUMAN	NRG1	1.03501	No change
PDGFB_HUMAN	PDGFB	0.783789	No change
PAI1_HUMAN	SERPINE1	1.23118	No change
EGLN_HUMAN	ENG	0.942951	No change
EGF_HUMAN	EGF	1.10282	No change
PIGF_HUMAN	PIGF	0.789907	No change
TIMP4_HUMAN	TIMP4	1.02441	No change
CXL16_HUMAN	CXCL16	1.25203	No change
TIMP1_HUMAN	TIMP1	1.15546	No change
FA12_HUMAN	F12	0.833082	No change
TGFB1_HUMAN	TGFB1	1.09813	No change
TSP1_HUMAN	THBS1	0.769253	No change
VEGFC_HUMAN	VEGFC	1.27209	No change
UROK_HUMAN	PLAU	1.46357	No change
COIA1_HUMAN	COL18A1	0.992245	No change
VASH1_HUMAN	VASH1	0.960186	No change
ANGI_HUMAN	ANG	1.13026	No change
CCL3_HUMAN	CCL3	N/A	-
MMP8_HUMAN	MMP8	N/A	-
PLF4_HUMAN	PF4	N/A	-
HGF_HUMAN	HGF	N/A	-
PRL_HUMAN	PRL	N/A	-
LEP_HUMAN	LEP	N/A	-
PROK1_HUMAN	PROK1	N/A	-
GDNF_HUMAN	GDNF	N/A	-
MMP9_HUMAN	MMP9	N/A	-
FGF4_HUMAN	FGF4	N/A	-
ARTN_HUMAN	ARTN	0.552094	Down
TSP2_HUMAN	THBS2	0.568527	Down

## Sheet: Supp.Table 3-Spreadsheet 3
Supplementary Table 3- Spreadsheet 3: Data integration including transcriptomics data, antibody- based analysis of secreted factors and cell –surface receptor analysis. Agreement between the datasets is investigated in terms of significant alterations between the shortlisted targets pointing towards the same regulation of expression.
Swiss-prot ID	Gene Name	Agreement between datasets
ITA5_HUMAN	ITGA5	Not differentially expressed in transcriptomics
ITB1_HUMAN	ITGB1	Not differentially expressed in transcriptomics
ITA4_HUMAN	ITGA4	Not detected in transcriptomics
THY1_HUMAN	THY1	Not differentially expressed in transcriptomics
LYAM3_HUMAN	SELP	Not detected in transcriptomics
CD44_HUMAN	CD44	Not differentially expressed in transcriptomics
PLMN_HUMAN	PLG	Confirmed at trancriptomics
ANGP2_HUMAN	ANGPT2	Confirmed at trancriptomics
CCL2_HUMAN	CCL2	Confirmed at trancriptomics
IL3RB_HUMAN	CSF2	Confirmed at trancriptomics
TYPH_HUMAN	TYMP	Confirmed at trancriptomics
FGF1_HUMAN	FGF1	Not differentially expressed in transcriptomics
INHBA_HUMAN	INHBA	Not differentially expressed in transcriptomics
PSPN_HUMAN	PSPN	Not differentially expressed in transcriptomics
EDN1_HUMAN	EDN1	Not differentially expressed in transcriptomics
ATS1_HUMAN	ADAMTS1	Not differentially expressed in transcriptomics
ANGP1_HUMAN)	ANGPT1	Not differentially expressed in transcriptome
IL1B_HUMAN	IL1B	Not differentially expressed in transcriptome
HBEGF_HUMAN	HBEGF	Not differentially expressed in transcriptome
DPP4_HUMAN	DPP4	Not differentially expressed in transcriptome
PEDF_HUMAN	SERPINF1	Not differentially expressed in transcriptomics
FGF2_HUMAN	FGF2	Not differentially expressed in transcriptomics
SPB5_HUMAN	SERPINB5	Not differentially expressed in transcriptomics
FGF7_HUMAN	FGF7	Not differentially expressed in transcriptomics
IBP2_HUMAN	IGFBP2	Not differentially expressed in Secretome (Proteome array analysis)
IBP1_HUMAN	IGFBP1	Not differentially expressed in Secretome (Proteome array analysis)
AREG_HUMAN	AREG	Not differentially expressed in Secretome (Proteome array analysis)
IL8_HUMAN	CXCL8	Not differentially expressed in Secretome (Proteome array analysis)
IBP3_HUMAN	IGFBP3	Not differentially expressed in Secretome (Proteome array analysis)
PTX3_HUMAN	PTX3	Not differentially expressed in Secretome (Proteome array analysis)
VEGFA_HUMAN	VEGFA	Not differentially expressed in Secretome (Proteome array analysis)
PDGFA_HUMAN	PDGFA	No difference
NRG1_HUMAN	NRG1	No difference
PDGFB_HUMAN	PDGFB	No difference
PAI1_HUMAN	SERPINE1	No difference
EGLN_HUMAN	ENG	No difference
EGF_HUMAN	EGF	No difference
PIGF_HUMAN	PIGF	No difference
TIMP4_HUMAN	TIMP4	No difference
CXL16_HUMAN	CXCL16	No difference
TIMP1_HUMAN	TIMP1	No difference
FA12_HUMAN	F12	No difference
TGFB1_HUMAN	TGFB1	No difference
TSP1_HUMAN	THBS1	No difference
VEGFC_HUMAN	VEGFC	No difference
UROK_HUMAN	PLAU	No difference
COIA1_HUMAN	COL18A1	No difference
VASH1_HUMAN	VASH1	No difference
ANGI_HUMAN	ANG	No difference
CCL3_HUMAN	CCL3	Not detected in transcriptomics
MMP8_HUMAN	MMP8	Not detected in transcriptomics
PLF4_HUMAN	PF4	Not detected in transcriptomics
HGF_HUMAN	HGF	Not detected in transcriptomics
PRL_HUMAN	PRL	Not detected in transcriptomics
LEP_HUMAN	LEP	Not detected in transcriptomics
PROK1_HUMAN	PROK1	Not detected in transcriptomics
GDNF_HUMAN	GDNF	Not detected in transcriptomics
MMP9_HUMAN	MMP9	Not detected in transcriptomics
FGF4_HUMAN	FGF4	Not detected in transcriptomics
ARTN_HUMAN	ARTN	Not in agreement
TSP2_HUMAN	THBS2	Not in agreement

## Sheet: Supp. Table 4-Spreadsheet 4
Supplementary Table 3- Spreasheet 4: Data integration including transcriptomics data, antibody- based analysis of secreted factors and cell –surface receptor analysis. Agreement between the datasets is investigated in terms of significant alterations between the shortlisted targets pointing towards the same regulation of expression.
		Cross-correlation of the data based on Literature Mining
Swiss-prot ID	Gene Name	Receptors- Ligand Interaction/ Upstream Regulators
ITA5_HUMAN	ITGA5	Receptor for EDN1, which confirmed downregulated in Proteome array (Fold change: 0.38). Receptor for Fibronectin- this interaction was investigated in vitro using Adhesion Assays.
ITB1_HUMAN	ITGB1
LYAM3_HUMAN	SELP	Endothelin axis induces expression and presentation of integrins α5 and β1, and P-selectin in cancer cells. P-selectin enhances growth and metastasis by promoting T cell infiltration into the tumors.
CD44_HUMAN	CD44	CD44 signalling mediates cell adhesion to Fibronectin in an α5B1-integrin-dependent mechanism. CD44 small interfering RNA (siRNA) transfection decreased cell growth and induced apoptosis in vitro. CD44 is a ligand for P- selectin.
PLMN_HUMAN	PLG	Responsible for cleavage of fibronectin. PLG binds to the CSPG , which functions as a scaffold to accelerate the conversion of plasminogen to plasmin. CSPG4 was confirmed downregulated at the trascriptomics dataset (fold regulation of 0.67). CSPG4 in turn, stimulates alpha-4, beta-1 integrin-mediated adhesion.
ANGP2_HUMAN	ANGPT2	Ligand for TEK(TIE2) (RNA data, 0.60). ANGPT2 signalling mediates β1-integrin activation
CCL2_HUMAN	CCL2	CCRL2 asts as a tumor suppressor in human breast cancer cells. Stable overexpression of CCRL2 in MDA-MB-231 and BT-549 cells attenuated chemotaxis and invasion stimulated by its ligand CCL2. CCRL2 inhibits p38 MAPK (p38) phosphorylation and up-regulates the expression of E-cadherin.
IL3RB_HUMAN	CSF2	Anti-tumor cytokine and also ligand for CSF2R, which confirmed in our transcriptomics data with increased expression (fold change of 3.1)
FGF1_HUMAN	FGF1	FGF-1-induces EMT in bladder cancer. FGF-1 behaves as a tumorigenic factor in the NBT-II bladder carcinoma cell model, whereas expression and secretion of large amounts of FGF-2 are not sufficient for increasing tumor growth. Exposure of T24 cultures to FGF1 led to a dramatic increase in the number of invasive T24 cells into the primary urothelium. At the same time, FGFBP1 releases FGFs in ECM. F…
INHBA_HUMAN	INHBA	Ligand for ACVR1C which was confirmed in our transcriptomics data with decreased expression (Fold regulation of 0.53)
EDN1_HUMAN	EDN1	Mobilizes PFN1-bound PIP2. Induces expression of ITGA5/B1
ATS1_HUMAN	ADAMTS1	Overexpression of ADAMTS-1 in cancer cells promoted tumor angiogenesis and invasion, shedding of the transmembrane precursors of heparin-binding epidermal growth factor.
ANGP1_HUMAN)	ANGPT1	Ligand for TEK(TIE2), which was confirmed in our transcriptomics data with decreased expression (Fold regulation of 0.60)
IL1B_HUMAN	IL1B	aFGF may play an important role in carcinogenesis, development and invasion of ovarian epithelial cancer.
DPP4_HUMAN	DPP4	Increases in DPPIV levels correlated with growth inhibition and apoptosis in melanoma cells. Dipeptidyl peptidase IV overexpression induces up-regulation of E-cadherin in ovarian cancer
PEDF_HUMAN	SERPINF1	Pigment epithelium-derived factor (PEDF) inhibits breast cancer metastasis by down-regulating fibronectin.
SPB5_HUMAN	SERPINB5	Tumour suppressor that interacts with ITGNB1 . Maspin inhibits the invasive process. This can be reversed with a blocking antibody to the alpha5beta1 integrin, which diminishes the ability of the cells to invade through a fibronectin matrix
